# Supplementary material for: The Mycobiota of High Altitude Pear Orchards Soil in Colombia
Source: Biology (Basel). 2021 Oct 5;10(10):1002. doi: 10.3390/biology10101002 (PMC8533231; doi:10.3390/biology10101002)
Supplement: Supplementary file 1 [file biology-10-01002-s001.zip]

Archive with 2 entries (2 files):
- Supplementary material S1.xlsx
- Supplementary Materials S2.xlsx
