# Supplementary material for: The Mycobiota of High Altitude Pear Orchards Soil in Colombia
Source: Biology (Basel). 2021 Oct 5;10(10):1002. doi: 10.3390/biology10101002 (PMC8533231; doi:10.3390/biology10101002)
Supplement: Supplementary file 1 [file biology-10-01002-s001.zip › Supplementary material S1.xlsx]

## Sheet: Table S1
Kingdom	Phylum	Class	Order	Family	Genus	Species	SR1	SR2	SR3	NC-A 1	NC-A 2	NC-A 3	NC-B 1	NC-B 2	NC-B 3
Fungi	Ascomycota	Eurotiomycetes	Onygenales	unidentified	unidentified	unidentified	8117	0	0	0	0	0	0	0	0
Fungi	Ascomycota	Eurotiomycetes	Chaetothyriales	Herpotrichiellaceae	unidentified	unidentified	4064	0	1215	0	0	0	0	0	0
Fungi	Ascomycota	Eurotiomycetes	Chaetothyriales	Herpotrichiellaceae	unidentified	unidentified	2604	2309	5316	0	0	0	0	0	0
Fungi	Mortierellomycota	Mortierellomycetes	Mortierellales	Mortierellaceae	Mortierella	Mortierella_exigua	2418	1333	4002	3676	4359	2418	4718	11414	2219
Fungi	Ascomycota	Sordariomycetes	Sordariales	Chaetomiaceae	Chaetomium	Chaetomium_homopilatum	2330	2268	1052	0	0	0	0	0	0
Fungi	Mortierellomycota	Mortierellomycetes	Mortierellales	Mortierellaceae	Mortierella	Mortierella_amoeboidea	1878	1523	1170	556	386	264	451	268	43
Fungi	Ascomycota	Sordariomycetes	Hypocreales	Nectriaceae	Fusarium	unidentified	1802	2743	3824	0	0	0	0	0	0
Fungi	Ascomycota	Eurotiomycetes	Chaetothyriales	Herpotrichiellaceae	unidentified	unidentified	1765	291	371	0	0	0	0	0	0
Fungi	Mortierellomycota	Mortierellomycetes	Mortierellales	Mortierellaceae	Mortierella	unidentified	1613	3800	170	1104	4010	1292	1222	8375	0
Fungi	Basidiomycota	Agaricomycetes	Agaricales	Clavariaceae	Clavaria	unidentified	1179	677	0	0	0	0	0	0	0
Fungi	Ascomycota	Eurotiomycetes	Chaetothyriales	Herpotrichiellaceae	unidentified	unidentified	1084	0	0	0	0	0	0	0	0
Fungi	Ascomycota	Leotiomycetes	Helotiales	Helotiales_fam_Incertae_sedis	Leohumicola	Leohumicola_levissima	916	3295	103	0	0	0	0	0	0
Fungi	Ascomycota	Eurotiomycetes	Chaetothyriales	Herpotrichiellaceae	unidentified	unidentified	864	321	0	0	0	0	0	0	0
Fungi	Basidiomycota	Agaricomycetes	Agaricales	Clavariaceae	Clavaria	unidentified	821	74	309	0	0	0	0	0	0
Fungi	Ascomycota	Sordariomycetes	Hypocreales	Nectriaceae	Cylindrocarpon	unidentified	755	0	0	783	1366	1874	1144	968	1148
Fungi	Ascomycota	Sordariomycetes	Hypocreales	Nectriaceae	Cylindrocarpon	unidentified	731	541	1849	0	0	0	260	0	0
Fungi	Ascomycota	Sordariomycetes	Sordariales	Chaetomiaceae	Humicola	Humicola_olivacea	694	432	163	665	3827	4257	1015	162	413
Fungi	Ascomycota	Eurotiomycetes	Chaetothyriales	Herpotrichiellaceae	Exophiala	Exophiala_radicis	610	1072	613	829	831	610	635	1044	868
Fungi	Ascomycota	Sordariomycetes	Hypocreales	Nectriaceae	unidentified	unidentified	603	215	311	317	574	1198	314	250	275
Fungi	Ascomycota	Sordariomycetes	Hypocreales	Bionectriaceae	Clonostachys	Clonostachys_divergens	592	868	262	236	0	62	0	0	58
Fungi	Ascomycota	Sordariomycetes	Hypocreales	Bionectriaceae	Clonostachys	unidentified	600	412	171	48	202	189	158	61	123
Fungi	Rozellomycota	Rozellomycotina_cls_Incertae_sedis	GS04	unidentified	unidentified	unidentified	514	239	89	0	0	0	0	0	0
Fungi	Mortierellomycota	Mortierellomycetes	Mortierellales	Mortierellaceae	Mortierella	Mortierella_amoeboidea	513	0	130	0	0	0	0	0	0
Fungi	Basidiomycota	Agaricomycetes	Agaricales	Clavariaceae	Clavaria	unidentified	500	52	0	0	0	0	0	0	0
Fungi	Ascomycota	Eurotiomycetes	Chaetothyriales	Herpotrichiellaceae	unidentified	unidentified	466	1407	87	0	0	0	0	0	0
Fungi	Ascomycota	Sordariomycetes	Sordariales	Chaetomiaceae	Chaetomium	Chaetomium_homopilatum	463	0	0	0	0	0	0	0	0
Fungi	Ascomycota	Eurotiomycetes	Chaetothyriales	Herpotrichiellaceae	unidentified	unidentified	433	573	327	0	0	0	0	0	0
Fungi	Ascomycota	Eurotiomycetes	Onygenales	unidentified	unidentified	unidentified	434	0	0	0	0	0	0	0	0
Fungi	Ascomycota	Eurotiomycetes	Chaetothyriales	Herpotrichiellaceae	Exophiala	Exophiala_pisciphila	439	1036	499	0	0	0	38	95	0
Fungi	Ascomycota	Eurotiomycetes	Onygenales	Onygenaceae	Auxarthron	Auxarthron_umbrinum	389	42	108	113	71	0	305	93	370
Fungi	Ascomycota	Sordariomycetes	Hypocreales	Bionectriaceae	Clonostachys	Clonostachys_rosea	381	655	463	0	0	0	38	0	0
Fungi	Mortierellomycota	Mortierellomycetes	Mortierellales	Mortierellaceae	Mortierella	Mortierella_camargensis	361	450	380	298	1678	3365	963	137	172
Fungi	Ascomycota	Eurotiomycetes	Chaetothyriales	Herpotrichiellaceae	Exophiala	Exophiala_radicis	358	353	360	137	500	350	183	74	114
Fungi	Basidiomycota	Agaricomycetes	Agaricales	Clavariaceae	Clavaria	unidentified	340	989	0	0	0	0	0	0	0
Fungi	Ascomycota	Sordariomycetes	Branch06	unidentified	unidentified	unidentified	309	248	269	0	0	0	0	0	0
Fungi	Rozellomycota	Rozellomycotina_cls_Incertae_sedis	GS04	unidentified	unidentified	unidentified	306	0	0	0	0	0	0	0	0
Fungi	Ascomycota	Sordariomycetes	Hypocreales	Clavicipitaceae	Metarhizium	Metarhizium_carneum	292	245	139	0	0	0	0	0	0
Fungi	Ascomycota	Dothideomycetes	Pleosporales	Didymosphaeriaceae	Paraconiothyrium	Paraconiothyrium_cyclothyrioides	276	703	607	0	0	0	0	0	0
Fungi	Ascomycota	Eurotiomycetes	Eurotiales	Aspergillaceae	Penicillium	unidentified	278	393	65	0	90	68	0	0	0
Fungi	Ascomycota	Sordariomycetes		unidentified	unidentified	unidentified	264	0	0	262	0	0	2048	1281	46
Fungi	Ascomycota	Sordariomycetes	Diaporthales	Diaporthaceae	Diaporthe	Diaporthe_columnaris	256	543	269	112	60	375	140	85	173
Fungi	Mortierellomycota	Mortierellomycetes	Mortierellales	Mortierellaceae	Mortierella	Mortierella_alpina	254	741	118	0	0	0	0	0	114
Fungi	Basidiomycota	Agaricomycetes	Sebacinales	unidentified	unidentified	unidentified	259	768	1006	0	0	0	0	0	0
Fungi	Mortierellomycota	Mortierellomycetes	Mortierellales	Mortierellaceae	Mortierella	unidentified	252	418	275	40	51	0	0	0	0
Fungi	Ascomycota	Sordariomycetes	Hypocreales	Nectriaceae	Cylindrocarpon	unidentified	252	289	560	0	0	0	0	0	0
Fungi	Ascomycota	Eurotiomycetes	Eurotiales	Aspergillaceae	Penicillium	unidentified	232	228	101	0	0	0	0	0	0
Fungi	Basidiomycota	Agaricomycetes	Cantharellales	Ceratobasidiaceae	Thanatephorus	Thanatephorus_cucumeris	238	0	0	0	0	0	0	0	0
Fungi	Ascomycota	Dothideomycetes	Pleosporales	Cucurbitariaceae	Pyrenochaeta	unidentified	227	177	108	127	69	67	147	0	0
Fungi	Ascomycota	Eurotiomycetes	Chaetothyriales	Herpotrichiellaceae	Cladophialophora	Cladophialophora_chaetospira	211	99	44	0	0	0	0	0	0
Fungi	Ascomycota	Sordariomycetes	Microascales	Halosphaeriaceae	Cirrenalia	Cirrenalia_iberica	215	0	0	0	0	0	0	0	0
Fungi	Ascomycota	Eurotiomycetes	Onygenales	unidentified	unidentified	unidentified	205	912	9324	0	0	0	0	0	0
Fungi	unidentified	unidentified	unidentified	unidentified	unidentified	unidentified	205	486	36	0	0	0	0	0	0
Fungi	Ascomycota	Sordariomycetes	Hypocreales	Clavicipitaceae	Metacordyceps	Metacordyceps_chlamydosporia	200	51	81	471	218	175	496	182	430
Fungi	Ascomycota	Eurotiomycetes	Chaetothyriales	Herpotrichiellaceae	Exophiala	Exophiala_salmonis	195	567	387	0	0	76	0	0	0
Fungi	Ascomycota	Leotiomycetes	Helotiales	Helotiales_fam_Incertae_sedis	Leohumicola	Leohumicola_levissima	191	0	0	0	0	0	0	0	0
Fungi	Ascomycota	Sordariomycetes	Hypocreales	Hypocreaceae	Trichoderma	unidentified	190	1910	0	0	273	204	0	0	0
Fungi	Basidiomycota	Agaricomycetes		unidentified	unidentified	unidentified	190	0	0	0	0	0	0	0	0
Fungi	Basidiomycota	Agaricomycetes	unidentified	unidentified	unidentified	unidentified	184	0	0	0	0	0	0	0	0
Fungi	Ascomycota	Sordariomycetes	Sordariales	Chaetomiaceae	Chaetomium	Chaetomium_homopilatum	175	496	87	764	2312	2723	1001	266	238
Fungi	Ascomycota	Sordariomycetes	Hypocreales	Nectriaceae	Gibberella	Gibberella_intricans	170	351	592	54	83	252	336	353	428
Fungi	Ascomycota	Eurotiomycetes	Chaetothyriales	Herpotrichiellaceae	unidentified	unidentified	159	0	0	0	0	0	0	0	0
Fungi	Basidiomycota	Agaricomycetes	Cantharellales	Ceratobasidiaceae	Thanatephorus	Thanatephorus_cucumeris	144	269	0	0	0	0	0	0	0
Fungi	Ascomycota	Dothideomycetes	Pleosporales	Periconiaceae	Periconia	Periconia_macrospinosa	147	221	0	0	0	0	0	0	0
Fungi	Basidiomycota	Agaricomycetes	Agaricales	Clavariaceae	Clavaria	unidentified	148	0	0	0	0	0	0	0	0
Fungi	Ascomycota	Sordariomycetes	Hypocreales	Nectriaceae	Fusarium	Fusarium_nisikadoi	139	431	622	0	0	0	0	0	0
Fungi	Ascomycota	Sordariomycetes	Sordariales	Chaetomiaceae	Chaetomium	Chaetomium_homopilatum	134	351	60	0	0	0	0	0	0
Fungi	Ascomycota	Sordariomycetes	Trichosphaeriales	Trichosphaeriaceae	Nigrospora	Nigrospora_oryzae	129	0	105	0	0	0	0	0	0
Fungi	Basidiomycota	Malasseziomycetes	Malasseziales	Malasseziaceae	Malassezia	Malassezia_restricta	132	37	0	43	91	57	0	0	0
Fungi	Ascomycota	Eurotiomycetes	Chaetothyriales	unidentified	unidentified	unidentified	121	295	165	0	138	105	0	0	64
Fungi	Ascomycota	Sordariomycetes	Hypocreales	Bionectriaceae	Clonostachys	Clonostachys_candelabrum	124	0	0	0	0	0	0	0	0
Fungi	Mortierellomycota	Mortierellomycetes	Mortierellales	Mortierellaceae	Mortierella	unidentified	125	169	399	0	0	0	0	0	0
Fungi	Ascomycota	Dothideomycetes	Pleosporales	Periconiaceae	Periconia	Periconia_macrospinosa	127	175	84	168	56	174	55	0	0
Fungi	Ascomycota	Eurotiomycetes	Eurotiales	Aspergillaceae	Penicillium	unidentified	115	207	101	0	183	88	46	0	0
Fungi	Basidiomycota	Agaricomycetes	Agaricales	Clavariaceae	Clavaria	unidentified	112	0	0	0	0	0	0	0	0
Fungi	Mortierellomycota	Mortierellomycetes	Mortierellales	Mortierellaceae	Mortierella	unidentified	119	0	620	0	0	0	0	0	0
Fungi	Ascomycota	Eurotiomycetes	Eurotiales	Aspergillaceae	Penicillium	Penicillium_virgatum	114	0	0	0	209	97	94	0	0
Fungi	Ascomycota	Eurotiomycetes	Eurotiales	Aspergillaceae	Penicillium	unidentified	105	107	89	0	0	0	0	0	0
Fungi	Mortierellomycota	Mortierellomycetes	Mortierellales	Mortierellaceae	Mortierella	unidentified	100	53	158	0	0	59	90	675	0
Fungi	Ascomycota	Dothideomycetes	Pleosporales	Pleosporaceae	Drechslera	unidentified	103	174	154	41	83	0	0	0	0
Fungi	Ascomycota	Sordariomycetes	Hypocreales	unidentified	unidentified	unidentified	95	144	101	0	0	0	0	0	0
Fungi	Ascomycota	Lecanoromycetes	Peltigerales	Pannariaceae	Pectenia	unidentified	100	0	0	0	0	0	0	0	36
Fungi	Ascomycota	Eurotiomycetes	Chaetothyriales	Herpotrichiellaceae	Exophiala	Exophiala_pisciphila	96	36	134	0	0	0	113	0	0
Fungi	Ascomycota	Leotiomycetes	Helotiales	Helotiales_fam_Incertae_sedis	Collembolispora	unidentified	97	141	48	0	0	0	0	0	0
Fungi	Ascomycota	Sordariomycetes	Hypocreales	Nectriaceae	Gibberella	Gibberella_intricans	95	88	117	0	0	0	35	0	0
Fungi	Ascomycota	Sordariomycetes	Hypocreales	Clavicipitaceae	Metarhizium	Metarhizium_marquandii	89	0	53	0	49	73	0	51	0
Fungi	Ascomycota	Dothideomycetes	Pleosporales	unidentified	unidentified	unidentified	90	0	0	0	0	0	0	0	0
Fungi	Ascomycota	Sordariomycetes	Chaetosphaeriales	Chaetosphaeriaceae	Dictyochaeta	Dictyochaeta_siamensis	90	0	53	0	45	0	0	0	0
Fungi	Mortierellomycota	Mortierellomycetes	Mortierellales	Mortierellaceae	Mortierella	Mortierella_gamsii	87	177	0	0	0	0	0	0	0
Fungi	Ascomycota	Leotiomycetes	Helotiales	Hyaloscyphaceae	Lachnum	unidentified	81	0	0	0	0	0	0	0	0
Fungi	Ascomycota	Leotiomycetes	Helotiales	Dermateaceae	Trimmatostroma	unidentified	81	0	0	0	0	0	0	0	0
Fungi	unidentified	unidentified	unidentified	unidentified	unidentified	unidentified	85	0	230	0	0	0	0	0	0
Fungi	Ascomycota	Sordariomycetes	Hypocreales	Clavicipitaceae	Metapochonia	unidentified	80	39	0	41	38	0	0	0	0
Fungi	unidentified	unidentified	unidentified	unidentified	unidentified	unidentified	77	229	40	0	0	0	0	0	0
Fungi	Ascomycota	Leotiomycetes	Thelebolales	Pseudeurotiaceae	Pseudogymnoascus	Pseudogymnoascus_destructans	75	0	0	0	0	0	0	0	0
Fungi	Mucoromycota	Mucoromycetes	Mucorales	Cunninghamellaceae	Absidia	Absidia_anomala	75	0	0	50	0	0	56	0	56
Fungi	Ascomycota	Leotiomycetes	Thelebolales	Pseudeurotiaceae	Pseudeurotium	Pseudeurotium_ovale	76	0	0	0	0	0	0	0	0
Fungi	Ascomycota	Dothideomycetes	Pleosporales	Didymosphaeriaceae	Paraconiothyrium	Paraconiothyrium_cyclothyrioides	70	46	143	0	0	0	0	0	0
Fungi	Mucoromycota	Mucoromycetes	Mucorales	Cunninghamellaceae	Absidia	Absidia_cylindrospora	73	0	0	0	0	0	0	0	0
Fungi	Ascomycota	Dothideomycetes	Pleosporales	Lentitheciaceae	Poaceascoma	unidentified	70	0	0	0	0	0	0	0	0
Fungi	Ascomycota	Sordariomycetes	Sordariales	Chaetomiaceae	Trichocladium	Trichocladium_opacum	66	124	73	0	0	0	35	0	0
Fungi	Ascomycota	Sordariomycetes	Hypocreales	Nectriaceae	Fusarium	Fusarium_cuneirostrum	70	130	384	65	94	0	0	184	444
Fungi	Ascomycota	Sordariomycetes	Hypocreales	unidentified	unidentified	unidentified	70	0	0	0	0	0	0	0	0
Fungi	Ascomycota	Sordariomycetes	Hypocreales	Nectriaceae	Thelonectria	Thelonectria_acrotyla	70	134	0	0	0	0	0	0	0
Fungi	Ascomycota	Sordariomycetes	Hypocreales	Nectriaceae	Ilyonectria	Ilyonectria_robusta	67	218	0	48	57	41	27	177	0
Fungi	Ascomycota	Sordariomycetes	Hypocreales	Bionectriaceae	Clonostachys	Clonostachys_divergens	68	0	0	0	0	0	0	0	0
Fungi	Ascomycota	Dothideomycetes	Pleosporales	Didymellaceae	Epicoccum	Epicoccum_dendrobii	64	0	0	0	155	46	0	0	0
Fungi	Basidiomycota	Agaricomycetes	Agaricales	Clavariaceae	Clavaria	Clavaria_californica	68	0	0	0	0	0	0	0	0
Fungi	Ascomycota	Sordariomycetes	Hypocreales	Bionectriaceae	Clonostachys	unidentified	66	0	0	0	0	0	0	0	0
Fungi	Mucoromycota	Mucoromycetes	Mucorales	Mucoraceae	Mucor	Mucor_abundans	66	0	0	0	0	0	0	0	0
Fungi	Basidiomycota	Agaricomycetes	Agaricales	Agaricaceae	Agaricus	unidentified	66	683	105	0	0	0	0	0	0
Fungi	Mucoromycota	Mucoromycetes	Mucorales	Mucoraceae	Mucor	Mucor_moelleri	64	194	187	40	123	577	61	0	0
Fungi	Ascomycota	Leotiomycetes	Thelebolales	Pseudeurotiaceae	Pseudeurotium	Pseudeurotium_bakeri	60	0	0	0	0	0	0	0	0
Fungi	Ascomycota	Eurotiomycetes	Onygenales	unidentified	unidentified	unidentified	59	0	0	0	0	0	0	0	0
Fungi	Ascomycota	Eurotiomycetes	Eurotiales	Aspergillaceae	Penicillium	Penicillium_roseopurpureum	62	74	0	0	42	90	0	0	0
Fungi	Basidiomycota	Tremellomycetes	Filobasidiales	Piskurozymaceae	Solicoccozyma	Solicoccozyma_terrea	60	121	190	744	1207	1500	2995	1144	1896
Fungi	Basidiomycota	Agaricomycetes	Sebacinales	unidentified	unidentified	unidentified	58	0	0	0	0	0	0	0	0
Fungi	Ascomycota	Eurotiomycetes	Onygenales	unidentified	unidentified	unidentified	61	0	0	0	0	0	0	0	0
Fungi	Ascomycota	Sordariomycetes	Chaetosphaeriales	Chaetosphaeriaceae	Chloridium	Chloridium_aseptatum	57	0	0	0	0	0	299	0	0
Fungi	Ascomycota	Sordariomycetes	Hypocreales	Nectriaceae	Fusarium	Fusarium_solani	55	0	334	1488	702	776	1531	1304	1187
Fungi	Basidiomycota	Agaricomycetes	Cantharellales	Ceratobasidiaceae	unidentified	unidentified	59	0	0	0	0	0	0	0	0
Fungi	Basidiomycota	Agaricomycetes	Sebacinales	unidentified	unidentified	unidentified	52	0	0	0	0	0	0	0	0
Fungi	Ascomycota	Sordariomycetes	Hypocreales	Nectriaceae	Gibberella	Gibberella_intricans	58	81	130	0	0	57	41	0	0
Fungi	Ascomycota	Dothideomycetes	Pleosporales	Didymellaceae	Epicoccum	Epicoccum_dendrobii	53	0	0	0	90	0	0	0	0
Fungi	Ascomycota	Leotiomycetes	Helotiales	Hyaloscyphaceae	Cistella	unidentified	52	0	46	0	0	0	0	0	0
Fungi	Mucoromycota	Mucoromycetes	Mucorales	Mucoraceae	Mucor	Mucor_abundans	49	0	0	0	0	0	0	0	0
Fungi	Mucoromycota	Mucoromycetes	Mucorales	Cunninghamellaceae	Absidia	Absidia_anomala	51	53	0	0	0	0	0	0	0
Fungi	Ascomycota	Eurotiomycetes	Eurotiales	Aspergillaceae	Penicillium	unidentified	52	43	0	0	0	83	0	0	0
Fungi	Rozellomycota	unidentified	unidentified	unidentified	unidentified	unidentified	52	0	0	0	0	0	0	0	0
Fungi	Ascomycota	Dothideomycetes	Pleosporales	Didymosphaeriaceae		unidentified	52	423	0	0	0	0	0	0	0
Fungi	Ascomycota	Sordariomycetes	Chaetosphaeriales	Chaetosphaeriaceae		unidentified	48	72	0	0	0	0	43	0	0
Fungi	Ascomycota	Eurotiomycetes	Eurotiales	Aspergillaceae		unidentified	52	0	0	0	0	0	0	0	0
Fungi	Ascomycota	Eurotiomycetes	Eurotiales	Aspergillaceae	Penicillium	Penicillium_atrosanguineum	48	0	0	0	0	45	0	0	0
Fungi	Ascomycota	Eurotiomycetes	Chaetothyriales	Herpotrichiellaceae	unidentified	unidentified	48	0	0	0	0	0	0	0	0
Fungi	Mortierellomycota	Mortierellomycetes	Mortierellales	Mortierellaceae	Mortierella	unidentified	46	674	264	0	0	0	0	0	0
Fungi	Ascomycota	Leotiomycetes	Helotiales	Helotiaceae	Scytalidium	Scytalidium_lignicola	44	0	0	0	0	0	0	0	0
Fungi	Ascomycota	Sordariomycetes	Hypocreales	Clavicipitaceae	unidentified	unidentified	46	177	41	0	0	0	58	47	0
Fungi	Ascomycota	Eurotiomycetes	Eurotiales	Aspergillaceae	Penicillium	Penicillium_jensenii	43	40	0	0	0	56	0	0	42
Fungi	Ascomycota	Sordariomycetes	Hypocreales	Nectriaceae	unidentified	unidentified	46	0	62	101	3239	196	86	70	763
Fungi	Ascomycota	Sordariomycetes	Branch06	unidentified	unidentified	unidentified	48	167	0	0	0	0	0	0	0
Fungi	Ascomycota	Eurotiomycetes	Chaetothyriales	Herpotrichiellaceae	Cladophialophora	unidentified	42	55	0	0	0	0	0	0	0
Fungi	Ascomycota	Dothideomycetes	Pleosporales	Cucurbitariaceae	Pyrenochaetopsis	Pyrenochaetopsis_leptospora	42	0	0	49	0	37	0	0	0
Fungi	Ascomycota	Leotiomycetes	Thelebolales	Pseudeurotiaceae	Pseudeurotium	Pseudeurotium_bakeri	44	0	0	0	0	0	0	0	0
Fungi	Ascomycota	Leotiomycetes	Helotiales	unidentified	unidentified	unidentified	44	0	0	0	0	0	0	0	0
Fungi	Ascomycota	Dothideomycetes	Capnodiales	unidentified	unidentified	unidentified	44	47	0	0	0	0	0	0	0
Fungi	Mucoromycota	Umbelopsidomycetes	Umbelopsidales	Umbelopsidaceae	Umbelopsis	Umbelopsis_angularis	41	57	48	0	0	0	0	0	0
Fungi	Ascomycota	Leotiomycetes	Helotiales	unidentified	unidentified	unidentified	46	0	0	0	0	0	0	0	0
Fungi	Ascomycota	Eurotiomycetes	Eurotiales	Aspergillaceae	Penicillium	unidentified	44	0	0	0	77	0	0	0	0
Fungi	unidentified	unidentified	unidentified	unidentified	unidentified	unidentified	43	0	0	0	0	0	0	0	0
Fungi	Ascomycota	Sordariomycetes	Hypocreales	Nectriaceae	Thelonectria	Thelonectria_rubrococca	44	1785	0	140	0	0	74	69	72
Fungi	Ascomycota	Sordariomycetes	Sordariales	Chaetomiaceae	Humicola	Humicola_nigrescens	42	0	78	98	3890	1004	93	117	651
Fungi	Mortierellomycota	Mortierellomycetes	Mortierellales	Mortierellaceae	Mortierella	unidentified	39	771	0	0	0	0	0	0	0
Fungi	Ascomycota	Dothideomycetes	Capnodiales	Cladosporiaceae	Cladosporium	Cladosporium_delicatulum	40	0	0	197	468	171	71	569	50
Fungi	Ascomycota	Sordariomycetes	Sordariales	Chaetomiaceae	Dichotomopilus	Dichotomopilus_indicus	38	58	0	0	0	0	0	0	0
Fungi	Ascomycota	Eurotiomycetes	Chaetothyriales	Herpotrichiellaceae	unidentified	unidentified	39	0	0	0	0	0	0	0	0
Fungi	Ascomycota	Sordariomycetes	Hypocreales	Bionectriaceae	Bionectria	Bionectria_rossmaniae	43	72	48	185	376	903	65	519	466
Fungi	unidentified	unidentified	unidentified	unidentified	unidentified	unidentified	33	98	0	0	0	0	0	0	0
Fungi	Ascomycota	Sordariomycetes	Hypocreales	Nectriaceae	Cylindrocarpon	unidentified	0	969	1586	0	0	0	0	0	0
Fungi	Ascomycota	Eurotiomycetes	Chaetothyriales	Herpotrichiellaceae	unidentified	unidentified	0	885	0	0	0	0	0	0	0
Fungi	Mortierellomycota	Mortierellomycetes	Mortierellales	Mortierellaceae	Mortierella	unidentified	0	804	0	0	85	342	0	0	0
Fungi	Mortierellomycota	Mortierellomycetes	Mortierellales	Mortierellaceae	Mortierella	unidentified	0	707	80	428	651	516	1502	672	228
Fungi	Ascomycota	Dothideomycetes	Pleosporales	Didymosphaeriaceae	Paraphaeosphaeria	Paraphaeosphaeria_neglecta	0	667	0	0	0	0	0	0	0
Fungi	Ascomycota	Eurotiomycetes	Chaetothyriales	Herpotrichiellaceae	unidentified	unidentified	0	522	0	0	0	0	0	0	0
Fungi	unidentified	unidentified	unidentified	unidentified	unidentified	unidentified	0	406	0	0	0	0	0	0	0
Fungi	Mucoromycota	Mucoromycetes	Mucorales	Cunninghamellaceae	Absidia	unidentified	0	403	0	0	0	0	0	0	0
Fungi	Basidiomycota	Agaricomycetes	Sebacinales	unidentified	unidentified	unidentified	0	380	0	0	0	0	0	0	0
Fungi	Ascomycota	Dothideomycetes	Pleosporales	Didymellaceae	Stagonosporopsis	unidentified	0	351	388	0	0	49	0	0	0
Fungi	Rozellomycota	unidentified	unidentified	unidentified	unidentified	unidentified	0	290	0	0	0	0	0	0	0
Fungi	Mortierellomycota	Mortierellomycetes	Mortierellales	Mortierellaceae	Mortierella	Mortierella_fimbricystis	0	274	0	0	0	0	0	0	0
Fungi	unidentified	unidentified	unidentified	unidentified	unidentified	unidentified	0	214	0	0	0	0	0	0	0
Fungi	Basidiomycota	Agaricomycetes	Agaricales	Clavariaceae	Clavaria	unidentified	0	202	0	0	0	0	0	0	0
Fungi	Mucoromycota	Mucoromycetes	Mucorales	Cunninghamellaceae	Absidia	unidentified	0	180	0	0	0	0	0	0	0
Fungi	Basidiomycota	Agaricomycetes	Sebacinales	unidentified	unidentified	unidentified	0	175	0	0	0	0	0	0	0
Fungi	Ascomycota	Pezizomycetes	Pezizales	Pezizaceae	unidentified	unidentified	0	167	0	0	0	0	0	0	0
Fungi	Ascomycota	Sordariomycetes	Hypocreales	Nectriaceae	Gibberella	Gibberella_zeae	0	171	211	0	0	48	0	0	0
Fungi	Ascomycota	Leotiomycetes	Helotiales	Helotiales_fam_Incertae_sedis	Cadophora	Cadophora_orchidicola	0	155	0	0	0	0	0	0	0
Fungi	Ascomycota	Eurotiomycetes	Onygenales	unidentified	unidentified	unidentified	0	161	0	0	0	0	0	0	0
Fungi	Ascomycota	Dothideomycetes	Pleosporales	Thyridariaceae	Roussoella	Roussoella_mexicana	0	146	0	0	0	0	0	0	0
Fungi	Ascomycota	Leotiomycetes	Helotiales	Helotiales_fam_Incertae_sedis	Cadophora	Cadophora_orchidicola	0	155	0	0	0	0	0	0	0
Fungi	Ascomycota	Dothideomycetes	Pleosporales	Didymellaceae	Stagonosporopsis	unidentified	0	141	604	0	0	0	0	37	0
Fungi	Rozellomycota	unidentified	unidentified	unidentified	unidentified	unidentified	0	134	0	0	0	0	0	0	0
Fungi	Basidiomycota	Tremellomycetes	Filobasidiales	Piskurozymaceae	Solicoccozyma	unidentified	0	140	1735	0	0	0	0	0	0
Fungi	Ascomycota	Sordariomycetes	Hypocreales	Stachybotryaceae	Striaticonidium	Striaticonidium_cinctum	0	137	0	0	0	0	0	0	0
Fungi	Ascomycota	Dothideomycetes	Pleosporales	unidentified	unidentified	unidentified	0	113	0	0	0	0	0	0	0
Fungi	Ascomycota	Sordariomycetes	Hypocreales	Bionectriaceae	Clonostachys	unidentified	0	144	60	0	0	0	0	0	0
Fungi	Basidiomycota	Agaricomycetes	Thelephorales	Thelephoraceae	Amaurodon	unidentified	0	120	739	0	0	0	0	0	0
Fungi	Ascomycota	Leotiomycetes	Helotiales	Dermateaceae	Trimmatostroma	unidentified	0	109	0	0	0	0	0	0	0
Fungi	Ascomycota	Sordariomycetes	Microascales	Ceratocystidaceae	Ceratocystis	Ceratocystis_euricoi	0	114	0	0	0	0	0	0	0
Fungi	Ascomycota	Sordariomycetes	Hypocreales	unidentified	unidentified	unidentified	0	122	0	61	78	43	135	0	54
Fungi	Ascomycota	Leotiomycetes	Helotiales	unidentified	unidentified	unidentified	0	117	697	0	0	0	0	0	0
Fungi	Mucoromycota	Mucoromycetes	Mucorales	Cunninghamellaceae	Gongronella	unidentified	0	116	0	0	0	0	0	0	0
Fungi	Ascomycota	Leotiomycetes	Helotiales	Helotiales_fam_Incertae_sedis	Leohumicola	Leohumicola_levissima	0	116	0	0	0	0	0	0	0
Fungi	Ascomycota	Sordariomycetes	Hypocreales	Stachybotryaceae	Striaticonidium	Striaticonidium_cinctum	0	107	0	0	0	0	0	0	0
Fungi	Ascomycota	Leotiomycetes	unidentified	unidentified	unidentified	unidentified	0	121	0	0	0	0	0	0	0
Fungi	Mortierellomycota	Mortierellomycetes	Mortierellales	Mortierellaceae	Mortierella	Mortierella_gamsii	0	110	223	0	265	0	252	0	0
Fungi	Mucoromycota	Mucoromycetes	Mucorales	Cunninghamellaceae	Absidia	Absidia_anomala	0	104	0	0	0	0	0	0	0
Fungi	Ascomycota	Sordariomycetes	Hypocreales	Nectriaceae	Ilyonectria	Ilyonectria_lusitanica	0	94	0	0	0	0	0	0	0
Fungi	Basidiomycota	Tremellomycetes	Filobasidiales	Piskurozymaceae	Solicoccozyma	Solicoccozyma_phenolica	0	83	162	392	321	248	1267	527	442
Fungi	Ascomycota	Sordariomycetes	Hypocreales	Clavicipitaceae	unidentified	unidentified	0	73	0	0	127	161	0	0	0
Fungi	Mortierellomycota	Mortierellomycetes	Mortierellales	Mortierellaceae	Mortierella	unidentified	0	78	0	81	2001	566	0	380	0
Fungi	Basidiomycota	Agaricomycetes	unidentified	unidentified	unidentified	unidentified	0	73	52	0	0	0	0	0	0
Fungi	Basidiomycota	Agaricomycetes	Thelephorales	Thelephoraceae	Amaurodon	unidentified	0	89	170	0	0	0	0	0	0
Fungi	Ascomycota	Dothideomycetes	Pleosporales	Thyridariaceae	Roussoella	Roussoella_mexicana	0	56	0	0	0	0	0	0	0
Fungi	Ascomycota	Dothideomycetes	Capnodiales	Teratosphaeriaceae		unidentified	0	62	0	0	0	0	0	0	0
Fungi	Ascomycota	Sordariomycetes	Hypocreales	unidentified	unidentified	unidentified	0	66	0	0	0	0	0	0	0
Fungi	Basidiomycota	Agaricomycetes	Agaricales	Agaricaceae	Agaricus	unidentified	0	64	0	0	0	0	0	0	0
Fungi	Ascomycota	Eurotiomycetes	Eurotiales	Aspergillaceae	Penicillium	Penicillium_catenatum	0	53	0	0	0	0	0	0	0
Fungi	unidentified	unidentified	unidentified	unidentified	unidentified	unidentified	0	60	0	0	0	0	0	0	0
Fungi	Ascomycota	Leotiomycetes	unidentified	unidentified	unidentified	unidentified	0	65	0	0	0	0	0	0	0
Fungi	Basidiomycota	Agaricomycetes	Auriculariales	unidentified	unidentified	unidentified	0	51	0	0	0	0	0	0	0
Fungi	Ascomycota	Eurotiomycetes	Eurotiales	Trichocomaceae	Talaromyces	Talaromyces_acaricola	0	57	0	0	0	0	0	0	0
Fungi	Ascomycota	Leotiomycetes	Helotiales	Dermateaceae	Mollisia	unidentified	0	53	0	0	0	0	0	0	0
Fungi	Ascomycota	Sordariomycetes	Hypocreales	Stachybotryaceae		unidentified	0	55	0	0	0	47	0	0	0
Fungi	Ascomycota	Sordariomycetes	Hypocreales	Nectriaceae	Cylindrocarpon	unidentified	0	47	48	0	0	0	0	0	0
Fungi	Ascomycota	Sordariomycetes	unidentified	unidentified	unidentified	unidentified	0	56	0	0	0	0	0	0	0
Fungi	Ascomycota	Leotiomycetes	Helotiales	Helotiales_fam_Incertae_sedis	Cadophora	Cadophora_luteo-olivacea	0	64	0	0	0	0	0	0	0
Fungi	Ascomycota	Sordariomycetes	Sordariales	Lasiosphaeriaceae	Schizothecium	Schizothecium_curvuloides	0	54	0	0	0	0	0	0	0
Fungi	Ascomycota	Eurotiomycetes	Eurotiales	Aspergillaceae	Aspergillus	Aspergillus_wentii	0	49	199	0	132	0	118	45	48
Fungi	Basidiomycota	Agaricomycetes	Sebacinales	Serendipitaceae		unidentified	0	52	0	0	0	0	0	0	0
Fungi	Ascomycota	Eurotiomycetes	Chaetothyriales	Herpotrichiellaceae	unidentified	unidentified	0	45	0	0	0	0	0	0	0
Fungi	Ascomycota	Sordariomycetes	Trichosphaeriales	Trichosphaeriaceae	Nigrospora	Nigrospora_oryzae	0	49	0	0	0	0	0	0	0
Fungi	Ascomycota	Leotiomycetes	Helotiales	Leotiaceae	unidentified	unidentified	0	44	0	0	0	0	0	0	0
Fungi	Ascomycota	Sordariomycetes	Hypocreales	unidentified	unidentified	unidentified	0	49	0	80	0	0	0	0	0
Fungi	Mucoromycota	Mucoromycetes	Mucorales	Cunninghamellaceae	Absidia	unidentified	0	53	0	0	0	0	0	0	0
Fungi	Ascomycota	Eurotiomycetes	Eurotiales	Aspergillaceae	Penicillium	unidentified	0	43	0	0	0	0	45	0	0
Fungi	Ascomycota	Eurotiomycetes	Chaetothyriales	Herpotrichiellaceae	unidentified	unidentified	0	45	0	0	0	0	0	0	0
Fungi	Ascomycota	Eurotiomycetes	Eurotiales	Aspergillaceae	Penicillium	unidentified	0	51	0	49	68	129	38	0	0
Fungi	Basidiomycota	Agaricomycetes	Atheliales	Atheliaceae	Athelopsis	Athelopsis_lembospora	0	44	0	0	0	0	0	0	0
Fungi	Ascomycota	Eurotiomycetes	Eurotiales	Aspergillaceae	Penicillium	Penicillium_camemberti	0	50	0	0	122	148	0	0	36
Fungi	Rozellomycota	unidentified	unidentified	unidentified	unidentified	unidentified	0	42	0	0	0	0	0	0	0
Fungi	Ascomycota	unidentified	unidentified	unidentified	unidentified	unidentified	0	49	222	0	60	44	0	0	0
Fungi	Mortierellomycota	Mortierellomycetes	Mortierellales	Mortierellaceae	Mortierella	unidentified	0	40	0	0	0	0	0	0	0
Fungi	Mucoromycota	Umbelopsidomycetes	Umbelopsidales	Umbelopsidaceae	Umbelopsis	Umbelopsis_angularis	0	37	0	0	0	0	0	0	0
Fungi	Ascomycota	Sordariomycetes	Hypocreales	Bionectriaceae	Clonostachys	Clonostachys_rosea	0	39	0	0	0	0	0	0	0
Fungi	Ascomycota	Orbiliomycetes	Orbiliales	Orbiliaceae	Dactylella	Dactylella_tenuis	0	39	0	0	0	0	0	0	0
Fungi	Ascomycota	Pezizomycetes	Pezizales	Pyronemataceae	unidentified	unidentified	0	0	6404	0	0	0	0	0	0
Fungi	Ascomycota	Eurotiomycetes	Chaetothyriales	Herpotrichiellaceae	unidentified	unidentified	0	0	691	0	0	0	0	0	0
Fungi	Ascomycota	Eurotiomycetes	Chaetothyriales	Herpotrichiellaceae	unidentified	unidentified	0	0	549	0	0	0	0	0	0
Fungi	Mortierellomycota	Mortierellomycetes	Mortierellales	Mortierellaceae	Mortierella	Mortierella_humilis	0	0	550	0	0	0	0	0	0
Fungi	Ascomycota	Eurotiomycetes	Chaetothyriales	Herpotrichiellaceae	unidentified	unidentified	0	0	201	0	0	0	0	0	0
Fungi	Ascomycota	Eurotiomycetes	Chaetothyriales	unidentified	unidentified	unidentified	0	0	198	47	58	47	0	0	0
Fungi	Basidiomycota	Agaricomycetes	Agaricales	Clavariaceae	Clavaria	Clavaria_falcata	0	0	199	0	0	0	0	0	0
Fungi	Basidiomycota	Agaricomycetes	Sebacinales	Serendipitaceae	Serendipita	unidentified	0	0	181	0	0	0	0	0	0
Fungi	Basidiomycota	Agaricomycetes	Sebacinales	Serendipitaceae	unidentified	unidentified	0	0	158	0	0	0	0	0	0
Fungi	Mucoromycota	Mucoromycetes	Mucorales	Mucoraceae	Actinomucor	Actinomucor_elegans	0	0	157	0	0	0	0	0	0
Fungi	Ascomycota	Sordariomycetes	Hypocreales	Cordycipitaceae	Beauveria	Beauveria_caledonica	0	0	130	0	0	0	0	0	0
Fungi	Basidiomycota	Agaricomycetes	Sebacinales	Serendipitaceae	unidentified	unidentified	0	0	154	0	0	0	0	0	0
Fungi	Ascomycota	Sordariomycetes	Hypocreales	Nectriaceae	Fusicolla	Fusicolla_aquaeductuum	0	0	116	0	0	0	0	0	0
Fungi	Ascomycota	Leotiomycetes	Helotiales	Helotiales_fam_Incertae_sedis	Cadophora	Cadophora_orchidicola	0	0	120	0	0	0	0	0	0
Fungi	Ascomycota	Eurotiomycetes	Chaetothyriales	Herpotrichiellaceae	Exophiala	Exophiala_pisciphila	0	0	94	0	52	61	48	0	0
Fungi	Mucoromycota	Mucoromycetes	Mucorales	Mucoraceae	Actinomucor	Actinomucor_elegans	0	0	104	0	0	0	0	0	0
Fungi	Ascomycota	Eurotiomycetes	Chaetothyriales	Herpotrichiellaceae	Exophiala	Exophiala_bonariae	0	0	107	335	54	130	63	0	0
Fungi	Basidiomycota	Agaricomycetes	Agaricales	Agaricaceae	Leucoagaricus	Leucoagaricus_leucothites	0	0	110	0	0	0	0	0	0
Fungi	Ascomycota	Sordariomycetes	Hypocreales	Bionectriaceae	Nectriopsis	unidentified	0	0	82	51	36	0	0	0	0
Fungi	Ascomycota	Sordariomycetes	Sordariales	Lasiosphaeriaceae	Podospora	unidentified	0	0	77	0	0	0	0	0	0
Fungi	Mortierellomycota	Mortierellomycetes	Mortierellales	Mortierellaceae	Mortierella	Mortierella_alpina	0	0	84	432	231	383	0	367	227
Fungi	Ascomycota	Eurotiomycetes	Onygenales	Onygenaceae	Myriodontium	Myriodontium_keratinophilum	0	0	86	0	0	0	0	0	0
Fungi	Ascomycota	Sordariomycetes	Hypocreales	Nectriaceae	Fusarium	Fusarium_cuneirostrum	0	0	64	145	47	0	52	668	298
Fungi	Ascomycota	Dothideomycetes	Pleosporales	unidentified	unidentified	unidentified	0	0	61	0	0	0	0	0	0
Fungi	Ascomycota	Eurotiomycetes	Chaetothyriales	Herpotrichiellaceae	Exophiala	Exophiala_bonariae	0	0	63	0	0	0	0	0	0
Fungi	unidentified	unidentified	unidentified	unidentified	unidentified	unidentified	0	0	63	198	0	0	0	0	0
Fungi	Ascomycota	Lecanoromycetes	Peltigerales	Pannariaceae	Pectenia	unidentified	0	0	61	0	0	0	0	0	0
Fungi	Ascomycota	Pezizomycetes	Pezizales	Pyronemataceae	Pseudaleuria	unidentified	0	0	69	8594	0	2933	2489	4899	2193
Fungi	Ascomycota	Dothideomycetes	Pleosporales	unidentified	unidentified	unidentified	0	0	53	0	0	0	0	0	0
Fungi	Basidiomycota	Agaricomycetes	Agaricales	Clavariaceae	unidentified	unidentified	0	0	59	0	0	0	0	0	0
Fungi	Ascomycota	Leotiomycetes	Helotiales	Dermateaceae	Mollisia	unidentified	0	0	66	0	0	0	0	0	0
Fungi	Basidiomycota	Agaricomycetes	Trechisporales	unidentified	unidentified	unidentified	0	0	53	0	0	0	0	0	0
Fungi	Ascomycota	Sordariomycetes	Hypocreales	Hypocreales_fam_Incertae_sedis	Myxocephala	Myxocephala_albida	0	0	45	0	88	63	0	0	0
Fungi	Mucoromycota	Umbelopsidomycetes	Umbelopsidales	Umbelopsidaceae	Umbelopsis	Umbelopsis_vinacea	0	0	57	0	0	0	0	0	0
Fungi	Ascomycota	Leotiomycetes	Helotiales	Helotiales_fam_Incertae_sedis	Cadophora	Cadophora_orchidicola	0	0	55	0	0	0	0	0	0
Fungi	Ascomycota	Sordariomycetes	Microascales	Halosphaeriaceae		unidentified	0	0	39	0	0	0	0	0	0
Fungi	Ascomycota	Sordariomycetes	Hypocreales	Nectriaceae	unidentified	unidentified	0	0	40	0	0	0	0	0	0
Fungi	Ascomycota	unidentified	unidentified	unidentified	unidentified	unidentified	0	0	43	0	0	0	0	0	0
Fungi	Ascomycota	Eurotiomycetes	Chaetothyriales	Cyphellophoraceae	Cyphellophora	Cyphellophora_fusarioides	0	0	52	0	0	0	0	0	0
Fungi	Ascomycota	Leotiomycetes	Helotiales	Helotiales_fam_Incertae_sedis	Cadophora	Cadophora_orchidicola	0	0	48	0	0	0	0	0	0
Fungi	Ascomycota	Lecanoromycetes	Peltigerales	Pannariaceae	Pectenia	unidentified	0	0	44	0	0	0	0	0	0
Fungi	Ascomycota	Sordariomycetes	Hypocreales	Nectriaceae	Fusicolla	Fusicolla_aquaeductuum	0	0	41	60	0	181	0	0	0
Fungi	Mortierellomycota	Mortierellomycetes	Mortierellales	Mortierellaceae	Mortierella	Mortierella_capitata	0	0	40	0	0	0	0	0	0
Fungi	Ascomycota	Eurotiomycetes	Eurotiales	Aspergillaceae	Penicillium	Penicillium_bilaiae	0	0	44	0	0	0	0	0	0
Fungi	Basidiomycota	Agaricomycetes	Cantharellales	Cantharellales_fam_Incertae_sedis	Minimedusa	Minimedusa_polyspora	0	0	40	0	86	0	0	0	0
Fungi	Ascomycota	Dothideomycetes	Pleosporales	Pleosporaceae	Drechslera	unidentified	0	0	29	0	0	0	0	0	0
Fungi	Ascomycota	Pezizomycetes	Pezizales	Pyronemataceae	Pseudaleuria	unidentified	0	0	0	4165	0	298	183	74	99
Fungi	Mortierellomycota	Mortierellomycetes	Mortierellales	Mortierellaceae	Mortierella	Mortierella_elongata	0	0	0	2029	1388	463	1566	1852	22142
Fungi	Mortierellomycota	Mortierellomycetes	Mortierellales	Mortierellaceae	Mortierella	Mortierella_alpina	0	0	0	1769	1251	1685	3899	615	2988
Fungi	Ascomycota	Pezizomycetes	Pezizales	Ascobolaceae	unidentified	unidentified	0	0	0	1652	661	3207	2453	573	1525
Fungi	Ascomycota	Sordariomycetes	Hypocreales	Nectriaceae	Cylindrocarpon	unidentified	0	0	0	1333	768	1828	0	869	696
Fungi	Ascomycota	Leotiomycetes	Helotiales	Helotiaceae	unidentified	unidentified	0	0	0	1112	0	0	0	475	1349
Fungi	Ascomycota	Sordariomycetes	Microascales	Microascaceae	Lophotrichus	Lophotrichus_fimeti	0	0	0	1047	1169	1051	3703	934	1960
Fungi	Ascomycota	Sordariomycetes	Hypocreales	Nectriaceae	Pseudocosmospora		0	0	0	1040	72	0	122	137	182
Fungi	Ascomycota	Dothideomycetes	Pleosporales	unidentified	unidentified	unidentified	0	0	0	1010	0	0	407	861	1523
Fungi	Ascomycota	Dothideomycetes	Pleosporales	unidentified	unidentified	unidentified	0	0	0	991	1118	1447	608	353	1090
Fungi	Ascomycota	Sordariomycetes	Hypocreales	Nectriaceae	Fusarium	unidentified	0	0	0	954	2697	2570	2488	1479	1840
Fungi	Ascomycota	Leotiomycetes	Helotiales	Helotiaceae	unidentified	unidentified	0	0	0	712	0	0	0	87	0
Fungi	Ascomycota	Sordariomycetes	Branch06	unidentified	unidentified	unidentified	0	0	0	655	0	0	60	0	0
Fungi	Mortierellomycota	Mortierellomycetes	Mortierellales	Mortierellaceae	Mortierella	unidentified	0	0	0	592	41	0	0	1588	141
Fungi	Mortierellomycota	Mortierellomycetes	Mortierellales	Mortierellaceae	Mortierella	unidentified	0	0	0	576	0	66	251	268	271
Fungi	Ascomycota	Dothideomycetes	Botryosphaeriales	Botryosphaeriaceae	Sphaeropsis	Sphaeropsis_citrigena	0	0	0	557	0	0	0	0	0
Fungi	Ascomycota	Pezizomycetes	Pezizales	Pyronemataceae	Pseudaleuria	unidentified	0	0	0	514	0	196	0	159	282
Fungi	Basidiomycota	Agaricomycetes	Agaricales	Psathyrellaceae	Psathyrella	unidentified	0	0	0	388	0	0	0	0	0
Fungi	Ascomycota	Dothideomycetes	Pleosporales	Lophiostomataceae	Lophiostoma	unidentified	0	0	0	352	0	0	334	70	0
Fungi	Ascomycota	Sordariomycetes	Sordariales	unidentified	unidentified	unidentified	0	0	0	315	0	0	388	399	108
Fungi	Ascomycota	Sordariomycetes	Hypocreales	Nectriaceae	Fusarium	unidentified	0	0	0	304	40	0	0	144	61
Fungi	Ascomycota	Dothideomycetes	Pleosporales	Coniothyriaceae	Coniothyrium	Coniothyrium_crepinianum	0	0	0	291	0	0	0	51	0
Fungi	Ascomycota	Dothideomycetes	Pleosporales	Lophiotremataceae	Lophiotrema	Lophiotrema_rubi	0	0	0	260	48	46	204	44	0
Fungi	Mortierellomycota	Mortierellomycetes	Mortierellales	Mortierellaceae	Mortierella	Mortierella_gamsii	0	0	0	263	50	245	169	2027	2451
Fungi	Ascomycota	Dothideomycetes	Pleosporales	Pleosporaceae	Alternaria	unidentified	0	0	0	256	0	0	0	0	0
Fungi	Ascomycota	Dothideomycetes	Pleosporales	unidentified	unidentified	unidentified	0	0	0	263	510	762	277	309	588
Fungi	Ascomycota	Pezizomycetes	Pezizales	Ascobolaceae	unidentified	unidentified	0	0	0	244	0	0	0	0	0
Fungi	Basidiomycota	Tremellomycetes	Filobasidiales	Piskurozymaceae	Solicoccozyma	Solicoccozyma_terrea	0	0	0	220	390	596	738	229	589
Fungi	Ascomycota	Eurotiomycetes	Onygenales	Onygenaceae	Auxarthron	Auxarthron_ostraviense	0	0	0	218	0	0	66	0	0
Fungi	Ascomycota	Dothideomycetes	Pleosporales	Cucurbitariaceae	Pyrenochaeta	unidentified	0	0	0	208	0	0	0	0	0
Fungi	Ascomycota	Sordariomycetes	Xylariales	Bartaliniaceae	unidentified	unidentified	0	0	0	210	72	0	144	666	467
Fungi	Basidiomycota	Agaricomycetes	Cantharellales	Cantharellales_fam_Incertae_sedis	Minimedusa	Minimedusa_polyspora	0	0	0	202	0	0	587	228	0
Fungi	Ascomycota	Eurotiomycetes	Onygenales	Onygenaceae	Auxarthron	Auxarthron_umbrinum	0	0	0	205	268	0	233	329	576
Fungi	Ascomycota	Sordariomycetes	Xylariales	unidentified	unidentified	unidentified	0	0	0	187	165	60	96	388	723
Fungi	Ascomycota	Eurotiomycetes	Chaetothyriales	unidentified	unidentified	unidentified	0	0	0	175	0	0	475	59	109
Fungi	Ascomycota	Sordariomycetes	Hypocreales	Bionectriaceae	Clonostachys	Clonostachys_rosea	0	0	0	172	79	0	66	86	69
Fungi	Ascomycota	Leotiomycetes	Helotiales	Helotiales_fam_Incertae_sedis	Collembolispora	unidentified	0	0	0	179	0	0	301	0	66
Fungi	Basidiomycota	Agaricomycetes	Agaricales	Bolbitiaceae	Bolbitius	Bolbitius_reticulatus	0	0	0	172	0	0	0	0	0
Fungi	Ascomycota	Dothideomycetes	Pleosporales	Didymellaceae		unidentified	0	0	0	184	0	0	0	40	0
Fungi	Basidiomycota	Agaricomycetes	Agaricales	Entolomataceae	Entoloma	Entoloma_cremeoalbum	0	0	0	150	0	60	58	0	43
Fungi	Ascomycota	Dothideomycetes	Pleosporales	Sporormiaceae	Preussia	unidentified	0	0	0	147	0	82	0	0	0
Fungi	Ascomycota	Eurotiomycetes	Chaetothyriales	Trichomeriaceae	Knufia	Knufia_tsunedae	0	0	0	145	0	0	0	0	0
Fungi	Ascomycota	Sordariomycetes	Hypocreales	Nectriaceae	Pseudocosmospora	Pseudocosmospora_rogersonii	0	0	0	133	0	0	0	0	0
Fungi	Ascomycota	Eurotiomycetes	Chaetothyriales	Herpotrichiellaceae	unidentified	unidentified	0	0	0	132	0	0	0	0	0
Fungi	Ascomycota	Sordariomycetes	Coniochaetales	Coniochaetaceae	Coniochaeta	Coniochaeta_fasciculata	0	0	0	135	0	0	73	0	0
Fungi	Ascomycota	Sordariomycetes	Myrmecridiales	unidentified	unidentified	unidentified	0	0	0	127	0	0	0	0	0
Fungi	Ascomycota	Dothideomycetes	Venturiales	Sympoventuriaceae	Pseudosigmoidea	Pseudosigmoidea_ibarakiensis	0	0	0	132	181	51	105	0	130
Fungi	Ascomycota	Sordariomycetes	Sordariales	Lasiosphaeriaceae	Cercophora	unidentified	0	0	0	130	0	0	101	94	0
Fungi	Ascomycota	Sordariomycetes	Coniochaetales	Coniochaetaceae	Coniochaeta	unidentified	0	0	0	120	0	0	0	0	0
Fungi	Ascomycota	Eurotiomycetes	Chaetothyriales	Herpotrichiellaceae	Exophiala	Exophiala_pisciphila	0	0	0	117	395	568	577	35	381
Fungi	Ascomycota	Dothideomycetes	Pleosporales	Lophiostomataceae	Lophiostoma	unidentified	0	0	0	116	0	128	341	121	0
Fungi	Ascomycota	Eurotiomycetes	Chaetothyriales	Cyphellophoraceae	Cyphellophora	Cyphellophora_laciniata	0	0	0	109	0	0	0	0	0
Fungi	Ascomycota	Dothideomycetes	Pleosporales	Phaeosphaeriaceae	Ophiosphaerella	unidentified	0	0	0	113	0	0	176	45	0
Fungi	Ascomycota	Sordariomycetes	Sordariales	Lasiosphaeriaceae	Cladorrhinum	unidentified	0	0	0	105	127	516	1191	502	383
Fungi	Ascomycota	Sordariomycetes	Microascales	Microascaceae	Cephalotrichum	Cephalotrichum_asperulum	0	0	0	102	0	686	0	0	0
Fungi	Ascomycota	Leotiomycetes	Rhytismatales	Rhytismatales_fam_Incertae_sedis	Karstenia	Karstenia_macer	0	0	0	102	0	0	144	0	0
Fungi	Ascomycota	Sordariomycetes	Hypocreales	Hypocreaceae	Trichoderma	unidentified	0	0	0	89	243	68	96	0	63
Fungi	Ascomycota	Sordariomycetes	Hypocreales	Nectriaceae	Cylindrocarpon	unidentified	0	0	0	98	347	320	365	87	117
Fungi	Ascomycota	Dothideomycetes	Pleosporales	Lophiotremataceae	Lophiotrema	Lophiotrema_rubi	0	0	0	98	0	0	319	95	42
Fungi	Ascomycota	Sordariomycetes	Hypocreales	Nectriaceae	Volutella	unidentified	0	0	0	90	65	0	0	113	123
Fungi	Ascomycota	Sordariomycetes	Microascales	Microascaceae	Parascedosporium		0	0	0	97	0	0	124	72	0
Fungi	Ascomycota	Sordariomycetes	Sordariales	Lasiosphaeriaceae	Cladorrhinum	Cladorrhinum_flexuosum	0	0	0	83	51	0	176	65	0
Fungi	Basidiomycota	Agaricomycetes	Agaricales	unidentified	unidentified	unidentified	0	0	0	76	0	0	0	0	0
Fungi	Ascomycota	Sordariomycetes	Sordariales	unidentified	unidentified	unidentified	0	0	0	86	0	0	268	115	0
Fungi	Ascomycota	Laboulbeniomycetes	Pyxidiophorales	unidentified	unidentified	unidentified	0	0	0	85	0	0	0	0	0
Fungi	Ascomycota	Sordariomycetes	Sordariales	Sordariales_fam_Incertae_sedis	Staphylotrichum	Staphylotrichum_boninense	0	0	0	76	45	0	0	0	0
Fungi	Ascomycota	Dothideomycetes	Capnodiales	Cladosporiaceae	Cladosporium	unidentified	0	0	0	66	43	44	0	0	0
Fungi	Ascomycota	Pezizomycotina_cls_Incertae_sedis	Pezizomycotina_ord_Incertae_sedis	Pezizomycotina_fam_Incertae_sedis	Hymenula	Hymenula_cerealis	0	0	0	82	0	0	0	0	0
Fungi	Basidiomycota	Agaricomycetes	Thelephorales	Thelephoraceae	unidentified	unidentified	0	0	0	80	0	0	0	0	0
Fungi	unidentified	unidentified	unidentified	unidentified	unidentified	unidentified	0	0	0	73	46	237	0	0	122
Fungi	Ascomycota	Sordariomycetes	Hypocreales	Nectriaceae	unidentified	unidentified	0	0	0	80	0	0	0	42	73
Fungi	Ascomycota	Sordariomycetes	Hypocreales	Bionectriaceae	Clonostachys	unidentified	0	0	0	68	0	0	65	39	0
Fungi	Ascomycota	Sordariomycetes	Hypocreales	Nectriaceae	Cylindrocarpon	unidentified	0	0	0	72	0	0	0	0	54
Fungi	Ascomycota	Dothideomycetes	Acrospermales	Acrospermales_fam_Incertae_sedis	Leptodiscella	Leptodiscella_africana	0	0	0	72	0	0	50	0	57
Fungi	Ascomycota	Sordariomycetes	Hypocreales	Nectriaceae	Fusicolla	Fusicolla_septimanifiniscientiae	0	0	0	77	87	66	0	266	94
Fungi	Ascomycota	Sordariomycetes	Hypocreales	Nectriaceae	Fusarium	Fusarium_solani	0	0	0	70	0	0	0	0	0
Fungi	Mortierellomycota	Mortierellomycetes	Mortierellales	Mortierellaceae	Mortierella	unidentified	0	0	0	65	0	174	690	238	0
Fungi	Ascomycota	Sordariomycetes	Hypocreales	Nectriaceae	Ilyonectria	Ilyonectria_macrodidyma	0	0	0	68	0	68	92	152	145
Fungi	Ascomycota	Dothideomycetes	Botryosphaeriales	unidentified	unidentified	unidentified	0	0	0	71	0	0	0	0	0
Fungi	Ascomycota	Sordariomycetes	unidentified	unidentified	unidentified	unidentified	0	0	0	71	97	51	130	159	57
Fungi	Ascomycota	Sordariomycetes	Hypocreales	Hypocreales_fam_Incertae_sedis	Trichothecium	Trichothecium_crotocinigenum	0	0	0	68	0	0	130	87	97
Fungi	Ascomycota	Orbiliomycetes	Orbiliales	Orbiliaceae	Arthrobotrys	Arthrobotrys_oligospora	0	0	0	67	0	0	0	0	0
Fungi	Ascomycota	Dothideomycetes	Dothideales	Dothideaceae	Dothidea	Dothidea_eucalypti	0	0	0	61	0	413	0	0	0
Fungi	Ascomycota	Sordariomycetes	Hypocreales	unidentified	unidentified	unidentified	0	0	0	64	0	0	0	104	76
Fungi	Ascomycota	unidentified	unidentified	unidentified	unidentified	unidentified	0	0	0	63	161	115	82	850	89
Fungi	unidentified	unidentified	unidentified	unidentified	unidentified	unidentified	0	0	0	57	0	0	0	0	0
Fungi	Ascomycota	Sordariomycetes	Sordariales	Lasiosphaeriaceae	Schizothecium	Schizothecium_formosanum	0	0	0	54	0	0	0	0	0
Fungi	Ascomycota	Sordariomycetes	Hypocreales	Nectriaceae	Dactylonectria	unidentified	0	0	0	58	48	72	88	51	39
Fungi	Ascomycota	Eurotiomycetes	Chaetothyriales	Herpotrichiellaceae	unidentified	unidentified	0	0	0	54	252	295	40	76	500
Fungi	Ascomycota	Sordariomycetes	Microascales	Microascaceae	Lophotrichus	Lophotrichus_fimeti	0	0	0	57	0	0	318	0	0
Fungi	Ascomycota	Eurotiomycetes	Chaetothyriales	Herpotrichiellaceae	unidentified	unidentified	0	0	0	54	0	0	0	0	0
Fungi	Ascomycota	Sordariomycetes	Hypocreales	Clavicipitaceae	Metarhizium	Metarhizium_anisopliae	0	0	0	54	0	0	0	0	0
Fungi	Ascomycota	Sordariomycetes	Sordariales	Lasiosphaeriaceae		unidentified	0	0	0	57	0	0	154	0	395
Fungi	Ascomycota	Sordariomycetes	Sordariales	Sordariales_fam_Incertae_sedis	Ramophialophora	Ramophialophora_humicola	0	0	0	62	0	0	41	0	0
Fungi	Ascomycota	Dothideomycetes	Pleosporales	unidentified	unidentified	unidentified	0	0	0	52	0	0	0	0	0
Fungi	Ascomycota	Dothideomycetes	Pleosporales	Periconiaceae	Periconia	Periconia_byssoides	0	0	0	58	45	0	0	0	0
Fungi	Ascomycota	Pezizomycetes	Pezizales	Ascobolaceae	Ascobolus	unidentified	0	0	0	50	56	0	84	155	71
Fungi	Basidiomycota	Agaricomycetes	Agaricales	Psathyrellaceae	Coprinellus	Coprinellus_verrucispermus	0	0	0	55	0	0	0	0	0
Fungi	Ascomycota	Sordariomycetes	Sordariales	Lasiosphaeriaceae	Cercophora	unidentified	0	0	0	55	0	0	479	0	0
Fungi	Ascomycota	Dothideomycetes	Venturiales	Sympoventuriaceae	Scolecobasidium	Scolecobasidium_constrictum	0	0	0	51	0	0	49	0	0
Fungi	Ascomycota	Dothideomycetes	Pleosporales	Thyridariaceae	Pararoussoella	Pararoussoella_rosarum	0	0	0	49	47	173	0	0	0
Fungi	Ascomycota	Sordariomycetes	Microascales	Halosphaeriaceae	unidentified	unidentified	0	0	0	52	256	206	163	0	123
Fungi	Ascomycota	Eurotiomycetes	Eurotiales	Trichocomaceae	Sagenomella	Sagenomella_striatispora	0	0	0	51	0	0	73	50	0
Fungi	Ascomycota	Eurotiomycetes	Chaetothyriales	unidentified	unidentified	unidentified	0	0	0	46	43	180	0	0	0
Fungi	Ascomycota	Dothideomycetes	Pleosporales	unidentified	unidentified	unidentified	0	0	0	51	0	0	65	49	53
Fungi	Ascomycota	Dothideomycetes	Pleosporales	Phaeosphaeriaceae	Paraphoma	Paraphoma_rhaphiolepidis	0	0	0	42	0	0	0	0	0
Fungi	Ascomycota	Eurotiomycetes	Chaetothyriales	Herpotrichiellaceae	Exophiala	Exophiala_salmonis	0	0	0	50	0	0	0	0	0
Fungi	Ascomycota	Leotiomycetes	unidentified	unidentified	unidentified	unidentified	0	0	0	48	131	121	57	0	0
Fungi	unidentified	unidentified	unidentified	unidentified	unidentified	unidentified	0	0	0	52	0	0	0	0	0
Fungi	Ascomycota	Leotiomycetes	Helotiales	Helotiales_fam_Incertae_sedis	Coleophoma	Coleophoma_paracylindrospora	0	0	0	46	0	0	0	0	0
Fungi	Ascomycota	Eurotiomycetes	Chaetothyriales	Trichomeriaceae	Knufia	Knufia_tsunedae	0	0	0	44	0	0	0	0	0
Fungi	unidentified	unidentified	unidentified	unidentified	unidentified	unidentified	0	0	0	44	0	0	0	0	0
Fungi	Ascomycota	Dothideomycetes	Pleosporales	Phaeosphaeriaceae	Chaetosphaeronema	unidentified	0	0	0	42	0	61	0	59	0
Fungi	Ascomycota	Dothideomycetes	Pleosporales	Lophiostomataceae	Lophiostoma	unidentified	0	0	0	51	0	0	0	0	0
Fungi	Ascomycota	Orbiliomycetes	unidentified	unidentified	unidentified	unidentified	0	0	0	46	0	0	0	0	0
Fungi	Basidiomycota	Agaricomycetes	Thelephorales	Thelephoraceae	unidentified	unidentified	0	0	0	43	0	0	0	0	0
Fungi	Ascomycota	Sordariomycetes	Hypocreales	Hypocreales_fam_Incertae_sedis	Acremonium	Acremonium_furcatum	0	0	0	42	38	73	160	78	78
Fungi	Ascomycota	Eurotiomycetes	Chaetothyriales	unidentified	unidentified	unidentified	0	0	0	45	0	0	189	0	0
Fungi	Ascomycota	Eurotiomycetes	Chaetothyriales	unidentified	unidentified	unidentified	0	0	0	43	0	0	185	0	45
Fungi	Basidiomycota	Agaricomycetes	Polyporales	Ganodermataceae	Ganoderma	Ganoderma_australe	0	0	0	35	0	0	77	0	107
Fungi	Ascomycota	Sordariomycetes	Hypocreales	Nectriaceae	Cylindrocarpon	unidentified	0	0	0	33	253	237	280	165	51
Fungi	Ascomycota	Sordariomycetes	Magnaporthales	Magnaporthaceae	Gaeumannomyces	Gaeumannomyces_hyphopodioides	0	0	0	40	0	0	0	0	0
Fungi	Ascomycota	Eurotiomycetes	Onygenales	unidentified	unidentified	unidentified	0	0	0	42	0	0	0	0	0
Fungi	Ascomycota	Dothideomycetes	Pleosporales	Sporormiaceae	Preussia	Preussia_flanaganii	0	0	0	39	0	0	0	0	0
Fungi	Basidiomycota	Cystobasidiomycetes	Erythrobasidiales	Erythrobasidiales_fam_Incertae_sedis	Sakaguchia	Sakaguchia_lamellibrachiae	0	0	0	36	0	0	0	0	0
Fungi	Ascomycota	Dothideomycetes	Pleosporales	Torulaceae	Torula	Torula_acaciae	0	0	0	34	0	0	0	0	0
Fungi	Ascomycota	Dothideomycetes	Botryosphaeriales	unidentified	unidentified	unidentified	0	0	0	36	0	0	0	0	0
Fungi	Ascomycota	Eurotiomycetes	Chaetothyriales	unidentified	unidentified	unidentified	0	0	0	39	126	152	80	53	170
Fungi	Ascomycota	Dothideomycetes	Pleosporales	Phaeosphaeriaceae	unidentified	unidentified	0	0	0	41	0	43	0	0	0
Fungi	Ascomycota	Sordariomycetes	Hypocreales	Nectriaceae	Thelonectria	Thelonectria_acrotyla	0	0	0	33	0	77	56	0	0
Fungi	Basidiomycota	Agaricomycetes	Cantharellales	Ceratobasidiaceae	unidentified	unidentified	0	0	0	0	2366	0	0	0	0
Fungi	Ascomycota	Dothideomycetes	Pleosporales	Leptosphaeriaceae	Plenodomus	Plenodomus_biglobosus	0	0	0	0	631	0	0	0	0
Fungi	Ascomycota	Leotiomycetes	Helotiales	unidentified	unidentified	unidentified	0	0	0	0	355	0	0	0	0
Fungi	Ascomycota	Sordariomycetes	Microascales	Microascaceae	Lophotrichus	Lophotrichus_fimeti	0	0	0	0	312	229	175	59	0
Fungi	Mortierellomycota	Mortierellomycetes	Mortierellales	Mortierellaceae	Mortierella	Mortierella_gamsii	0	0	0	0	309	49	0	0	111
Fungi	Basidiomycota	Agaricomycetes	unidentified	unidentified	unidentified	unidentified	0	0	0	0	298	0	0	0	0
Fungi	Ascomycota	Orbiliomycetes	Orbiliales	Orbiliaceae	Arthrobotrys	Arthrobotrys_oligospora	0	0	0	0	242	140	0	0	43
Fungi	Ascomycota	Dothideomycetes	Pleosporales	Phaeosphaeriaceae	Neosetophoma	Neosetophoma_rosarum	0	0	0	0	250	0	0	0	0
Fungi	Mucoromycota	Mucoromycetes	Mucorales	Mucoraceae	Mucor	Mucor_circinelloides	0	0	0	0	235	0	0	0	0
Fungi	Ascomycota	Sordariomycetes	Hypocreales	Nectriaceae	Fusarium	Fusarium_solani	0	0	0	0	221	234	0	0	0
Fungi	Ascomycota	Sordariomycetes	unidentified	unidentified	unidentified	unidentified	0	0	0	0	188	122	0	69	0
Fungi	Ascomycota	Leotiomycetes	Helotiales	Hyaloscyphaceae	Pezizella	unidentified	0	0	0	0	189	0	72	0	0
Fungi	Ascomycota	Eurotiomycetes	Onygenales	unidentified	unidentified	unidentified	0	0	0	0	178	34	0	0	396
Fungi	Ascomycota	Sordariomycetes	Hypocreales	Hypocreales_fam_Incertae_sedis	Acremonium	Acremonium_furcatum	0	0	0	0	165	51	0	56	176
Fungi	Basidiomycota	Agaricomycetes	Cantharellales	Ceratobasidiaceae	unidentified	unidentified	0	0	0	0	168	0	0	0	0
Fungi	Mortierellomycota	Mortierellomycetes	Mortierellales	Mortierellaceae	Mortierella	Mortierella_gamsii	0	0	0	0	150	0	0	0	0
Fungi	Ascomycota	Sordariomycetes	Sordariales	Lasiosphaeriaceae	Podospora	unidentified	0	0	0	0	151	48	0	0	0
Fungi	Ascomycota	Eurotiomycetes	Onygenales	Onygenales_fam_Incertae_sedis	Chrysosporium	Chrysosporium_merdarium	0	0	0	0	146	0	0	0	0
Fungi	Mucoromycota	Mucoromycetes	Mucorales	Mucoraceae	Mucor	Mucor_hiemalis	0	0	0	0	107	39	0	0	0
Fungi	Ascomycota	Eurotiomycetes	Eurotiales	Aspergillaceae	Aspergillus	Aspergillus_inflatus	0	0	0	0	119	0	0	0	0
Fungi	Ascomycota	Sordariomycetes	Hypocreales	Hypocreales_fam_Incertae_sedis	Myxocephala	Myxocephala_albida	0	0	0	0	102	152	0	0	0
Fungi	Ascomycota	Leotiomycetes	Helotiales	Leotiaceae	Neobulgaria	unidentified	0	0	0	0	102	0	0	0	0
Fungi	Ascomycota	Dothideomycetes	Capnodiales	Capnodiaceae	unidentified	unidentified	0	0	0	0	92	0	0	131	0
Fungi	Ascomycota	Dothideomycetes	Pleosporales	Periconiaceae	Periconia	Periconia_pseudobyssoides	0	0	0	0	101	0	0	0	0
Fungi	Ascomycota	Sordariomycetes	Branch06	unidentified	unidentified	unidentified	0	0	0	0	87	0	0	0	0
Fungi	Ascomycota	Sordariomycetes	Sordariales	Lasiosphaeriaceae	unidentified	unidentified	0	0	0	0	85	0	0	0	0
Fungi	Ascomycota	Dothideomycetes	Pleosporales	Phaeosphaeriaceae	Neosetophoma	Neosetophoma_rosarum	0	0	0	0	86	0	0	0	0
Fungi	unidentified	unidentified	unidentified	unidentified	unidentified	unidentified	0	0	0	0	85	0	0	0	0
Fungi	Basidiomycota	Atractiellomycetes	Atractiellales	Hoehnelomycetaceae	Atractiella	Atractiella_solani	0	0	0	0	80	85	0	0	0
Fungi	Ascomycota	Dothideomycetes	Capnodiales	Cladosporiaceae	Cladosporium	Cladosporium_delicatulum	0	0	0	0	79	0	0	0	0
Fungi	Mucoromycota	Mucoromycetes	Mucorales	Mucoraceae	Mucor	Mucor_minutus	0	0	0	0	82	0	0	0	0
Fungi	Ascomycota	Sordariomycetes	Microascales	Microascaceae	Lophotrichus	Lophotrichus_fimeti	0	0	0	0	81	107	39	0	86
Fungi	Ascomycota	Sordariomycetes	Sordariales	Chaetomiaceae	Humicola	Humicola_olivacea	0	0	0	0	77	0	85	0	0
Fungi	Ascomycota	Eurotiomycetes	Chaetothyriales	unidentified	unidentified	unidentified	0	0	0	0	73	96	97	0	41
Fungi	Ascomycota	Dothideomycetes	Pleosporales	Dictyosporiaceae	Dictyosporium	unidentified	0	0	0	0	75	75	0	0	0
Fungi	Ascomycota	Dothideomycetes	Capnodiales	Capnodiaceae	Antennariella	Antennariella_placitae	0	0	0	0	63	0	90	341	0
Fungi	Ascomycota	Eurotiomycetes	Eurotiales	Aspergillaceae	Penicillium	unidentified	0	0	0	0	76	164	0	0	0
Fungi	Ascomycota	Sordariomycetes	Sordariales	Chaetomiaceae	Botryotrichum	Botryotrichum_atrogriseum	0	0	0	0	73	0	0	0	0
Fungi	Ascomycota	Eurotiomycetes	Chaetothyriales	unidentified	unidentified	unidentified	0	0	0	0	67	0	0	0	0
Fungi	Ascomycota	Sordariomycetes	Xylariales	Microdochiaceae	Microdochium	Microdochium_novae-zelandiae	0	0	0	0	61	46	0	0	0
Fungi	unidentified	unidentified	unidentified	unidentified	unidentified	unidentified	0	0	0	0	62	37	0	0	0
Fungi	Ascomycota	Leotiomycetes	Helotiales	Helotiales_fam_Incertae_sedis	Leohumicola	unidentified	0	0	0	0	71	0	0	0	0
Fungi	Ascomycota	unidentified	unidentified	unidentified	unidentified	unidentified	0	0	0	0	51	0	0	0	0
Fungi	Basidiomycota	Agaricomycetes	Sebacinales	Serendipitaceae	Serendipita	Serendipita_sp	0	0	0	0	58	0	0	0	0
Fungi	Ascomycota	Dothideomycetes	Pleosporales	Lophiotremataceae	Lophiotrema	Lophiotrema_rubi	0	0	0	0	45	0	0	0	0
Fungi	Ascomycota	Leotiomycetes	Helotiales	Helotiaceae	Tetracladium	Tetracladium_apiense	0	0	0	0	56	0	0	0	0
Fungi	Ascomycota	Pezizomycetes	Pezizales	Pyronemataceae	Lamprospora	unidentified	0	0	0	0	46	0	0	0	0
Fungi	Ascomycota	Leotiomycetes	Helotiales	Helotiaceae	Hymenoscyphus	Hymenoscyphus_menthae	0	0	0	0	45	0	0	0	0
Fungi	Ascomycota	Sordariomycetes	Glomerellales	Plectosphaerellaceae	Plectosphaerella	unidentified	0	0	0	0	52	0	0	62	0
Fungi	Ascomycota	Dothideomycetes	Pleosporales	Pleosporaceae	Alternaria	unidentified	0	0	0	0	47	0	0	0	0
Fungi	Ascomycota	Sordariomycetes	Sordariales	Lasiosphaeriaceae	Schizothecium	unidentified	0	0	0	0	49	0	0	0	38
Fungi	Ascomycota	Eurotiomycetes	Eurotiales	Aspergillaceae	Aspergillus	Aspergillus_janus	0	0	0	0	46	0	0	0	0
Fungi	Ascomycota	Eurotiomycetes	Eurotiales	Trichocomaceae	Talaromyces	Talaromyces_juglandicola	0	0	0	0	51	0	0	0	0
Fungi	Basidiomycota	Agaricomycetes	Polyporales	Ganodermataceae	Ganoderma	Ganoderma_australe	0	0	0	0	36	46	0	42	0
Fungi	Ascomycota	Sordariomycetes	Sordariales	Sordariaceae	unidentified	unidentified	0	0	0	0	47	0	0	0	0
Fungi	Kickxellomycota	Kickxellomycetes	Kickxellales	Kickxellaceae	Ramicandelaber	unidentified	0	0	0	0	46	0	0	0	0
Fungi	Ascomycota	Eurotiomycetes	Chaetothyriales	Herpotrichiellaceae	Rhinocladiella	unidentified	0	0	0	0	47	0	0	0	0
Fungi	Basidiomycota	Agaricomycetes	Auriculariales	Exidiaceae	unidentified	unidentified	0	0	0	0	46	0	0	0	0
Fungi	Ascomycota	Dothideomycetes	Pleosporales	Didymellaceae	Boeremia	unidentified	0	0	0	0	48	0	0	0	0
Fungi	Ascomycota	Leotiomycetes	Helotiales	Helotiales_fam_Incertae_sedis	Cadophora	Cadophora_orchidicola	0	0	0	0	46	0	0	0	0
Fungi	Ascomycota	Dothideomycetes	Pleosporales	Phaeosphaeriaceae	Neosetophoma	Neosetophoma_rosarum	0	0	0	0	40	0	0	0	0
Fungi	Ascomycota	Eurotiomycetes	Onygenales	Onygenales_fam_Incertae_sedis	Chrysosporium	Chrysosporium_pseudomerdarium	0	0	0	0	45	0	0	0	0
Fungi	Ascomycota	Dothideomycetes	Pleosporales	Melanommataceae	unidentified	unidentified	0	0	0	0	50	0	0	0	0
Fungi	Ascomycota	Sordariomycetes	Sordariales	Chaetomiaceae	Humicola	Humicola_olivacea	0	0	0	0	48	155	0	0	0
Fungi	Ascomycota	Dothideomycetes	Pleosporales	Occultibambusaceae	Brunneofusispora	Brunneofusispora_sinensis	0	0	0	0	42	48	0	0	0
Fungi	Ascomycota	Sordariomycetes	Glomerellales	Plectosphaerellaceae	unidentified	unidentified	0	0	0	0	48	0	0	0	229
Fungi	Ascomycota	Dothideomycetes	Botryosphaeriales	Botryosphaeriaceae	Botryosphaeria	Botryosphaeria_stevensii	0	0	0	0	42	201	0	0	0
Fungi	Ascomycota	Dothideomycetes	Pleosporales	Pleosporaceae	Pyrenophora	Pyrenophora_lolii	0	0	0	0	43	0	0	0	0
Fungi	Ascomycota	Sordariomycetes	Sordariales	Lasiosphaeriaceae	unidentified	unidentified	0	0	0	0	44	0	0	0	0
Fungi	Ascomycota	Dothideomycetes	Capnodiales	Teratosphaeriaceae	unidentified	unidentified	0	0	0	0	36	43	0	0	0
Fungi	Basidiomycota	Agaricomycetes	Agaricales	Entolomataceae	Entoloma	Entoloma_llimonae	0	0	0	0	41	0	0	0	0
Fungi	Ascomycota	Pezizomycetes	Pezizales	Ascobolaceae	unidentified	unidentified	0	0	0	0	0	662	0	91	0
Fungi	Ascomycota	Sordariomycetes	Hypocreales	Cordycipitaceae	Beauveria	Beauveria_pseudobassiana	0	0	0	0	0	533	56	0	0
Fungi	Ascomycota	Sordariomycetes	Microascales	Halosphaeriaceae	Cirrenalia	Cirrenalia_iberica	0	0	0	0	0	181	0	0	0
Fungi	Ascomycota	Sordariomycetes	Glomerellales	Plectosphaerellaceae	Acrostalagmus	Acrostalagmus_luteoalbus	0	0	0	0	0	193	51	0	0
Fungi	Ascomycota	Leotiomycetes	Helotiales	Helotiaceae	Crocicreas	Crocicreas_furvum	0	0	0	0	0	168	0	0	0
Fungi	Ascomycota	Sordariomycetes	Sordariales	Chaetomiaceae	Humicola	Humicola_olivacea	0	0	0	0	0	125	0	0	0
Fungi	Ascomycota	Pezizomycetes	Pezizales	Ascobolaceae	unidentified	unidentified	0	0	0	0	0	105	0	0	0
Fungi	Ascomycota	Sordariomycetes	Hypocreales	Bionectriaceae	Gliomastix	Gliomastix_tumulicola	0	0	0	0	0	112	0	0	0
Fungi	Ascomycota	Eurotiomycetes	Phaeomoniellales	Phaeomoniellaceae	unidentified	unidentified	0	0	0	0	0	92	0	0	0
Fungi	Mortierellomycota	Mortierellomycetes	Mortierellales	unidentified	unidentified	unidentified	0	0	0	0	0	82	0	0	0
Fungi	Ascomycota	Sordariomycetes	Diaporthales	Diaporthaceae	Diaporthe	Diaporthe_columnaris	0	0	0	0	0	87	0	0	0
Fungi	Ascomycota	Sordariomycetes	Hypocreales	Bionectriaceae	Nectriopsis	unidentified	0	0	0	0	0	89	0	0	0
Fungi	Ascomycota	Sordariomycetes	Hypocreales	Clavicipitaceae	unidentified	unidentified	0	0	0	0	0	75	0	0	0
Fungi	Ascomycota	Pezizomycetes	Pezizales	Pyronemataceae	Byssonectria	unidentified	0	0	0	0	0	78	0	0	0
Fungi	Ascomycota	Eurotiomycetes	Chaetothyriales	Herpotrichiellaceae	Exophiala	Exophiala_pisciphila	0	0	0	0	0	74	0	0	0
Fungi	Ascomycota	Dothideomycetes	Pleosporales	Phaeosphaeriaceae	Setophoma	Setophoma_terrestris	0	0	0	0	0	72	0	0	0
Fungi	Basidiomycota	Agaricomycetes	Agaricales	unidentified	unidentified	unidentified	0	0	0	0	0	61	0	0	0
Fungi	Ascomycota	Eurotiomycetes	Eurotiales	Trichocomaceae	Talaromyces	Talaromyces_juglandicola	0	0	0	0	0	67	35	0	0
Fungi	Mortierellomycota	Mortierellomycetes	Mortierellales	Mortierellaceae	Mortierella	Mortierella_alpina	0	0	0	0	0	60	48	52	0
Fungi	unidentified	unidentified	unidentified	unidentified	unidentified	unidentified	0	0	0	0	0	66	0	0	0
Fungi	Ascomycota	Dothideomycetes	Pleosporales	Coniothyriaceae	Coniothyrium	Coniothyrium_palmicola	0	0	0	0	0	65	0	0	0
Fungi	Ascomycota	Sordariomycetes	Hypocreales	Hypocreaceae	Monocillium	Monocillium_indicum	0	0	0	0	0	62	0	0	0
Fungi	Ascomycota	Leotiomycetes	Helotiales	Hyaloscyphaceae	Pezizella	unidentified	0	0	0	0	0	55	0	0	0
Fungi	Ascomycota	Eurotiomycetes	Chaetothyriales	Herpotrichiellaceae	Phialophora	Phialophora_livistonae	0	0	0	0	0	53	0	0	0
Fungi	Ascomycota	Sordariomycetes	Diaporthales	Diaporthaceae	Diaporthe	Diaporthe_columnaris	0	0	0	0	0	55	59	0	0
Fungi	Ascomycota	Sordariomycetes	Sordariales	Chaetomiaceae	Chaetomium	unidentified	0	0	0	0	0	48	0	0	0
Fungi	Ascomycota	Sordariomycetes	Hypocreales	unidentified	unidentified	unidentified	0	0	0	0	0	56	0	0	0
Fungi	Ascomycota	Dothideomycetes	Pleosporales	Tetraplosphaeriaceae	Tetraplosphaeria	unidentified	0	0	0	0	0	59	0	0	0
Fungi	Mortierellomycota	Mortierellomycetes	Mortierellales	Mortierellaceae	Mortierella	unidentified	0	0	0	0	0	47	0	0	0
Fungi	Ascomycota	Sordariomycetes	Hypocreales	Hypocreales_fam_Incertae_sedis	Acremonium	Acremonium_furcatum	0	0	0	0	0	52	0	0	0
Fungi	Mortierellomycota	Mortierellomycetes	Mortierellales	Mortierellaceae	Mortierella	unidentified	0	0	0	0	0	39	0	0	0
Fungi	Ascomycota	Eurotiomycetes	Eurotiales	Aspergillaceae	Penicillium	Penicillium_onobense	0	0	0	0	0	45	0	0	0
Fungi	Ascomycota	Sordariomycetes	Hypocreales	Hypocreaceae	Trichoderma	unidentified	0	0	0	0	0	47	0	0	0
Fungi	unidentified	unidentified	unidentified	unidentified	unidentified	unidentified	0	0	0	0	0	42	0	0	0
Fungi	Basidiomycota	Agaricomycetes	Thelephorales	Thelephoraceae	unidentified	unidentified	0	0	0	0	0	38	0	0	0
Fungi	Ascomycota	Eurotiomycetes	Eurotiales	Aspergillaceae	Penicillium	Penicillium_nodositatum	0	0	0	0	0	44	0	0	0
Fungi	Basidiomycota	Cystobasidiomycetes	Erythrobasidiales	Erythrobasidiales_fam_Incertae_sedis	Sakaguchia	Sakaguchia_lamellibrachiae	0	0	0	0	0	41	0	0	0
Fungi	Ascomycota	Sordariomycetes	Hypocreales	Hypocreaceae	Monocillium	Monocillium_mucidum	0	0	0	0	0	42	41	0	0
Fungi	Ascomycota	Sordariomycetes	Hypocreales	Nectriaceae	Cylindrocarpon	unidentified	0	0	0	0	0	42	0	0	0
Fungi	Basidiomycota	Malasseziomycetes	Malasseziales	Malasseziaceae	Malassezia	Malassezia_restricta	0	0	0	0	0	40	0	0	0
Fungi	Basidiomycota	Agaricomycetes	Agaricales	Entolomataceae	Entoloma	Entoloma_cremeoalbum	0	0	0	0	0	41	0	0	0
Fungi	Ascomycota	Dothideomycetes	Pleosporales	Coniothyriaceae	Coniothyrium	Coniothyrium_palmicola	0	0	0	0	0	36	0	0	0
Fungi	Ascomycota	Dothideomycetes	Pleosporales	Phaeosphaeriaceae	Neosetophoma	unidentified	0	0	0	0	0	0	556	0	0
Fungi	unidentified	unidentified	unidentified	unidentified	unidentified	unidentified	0	0	0	0	0	0	400	42	0
Fungi	Ascomycota	Dothideomycetes	Pleosporales	Lophiostomataceae	Lophiostoma	unidentified	0	0	0	0	0	0	279	0	0
Fungi	Ascomycota	unidentified	unidentified	unidentified	unidentified	unidentified	0	0	0	0	0	0	268	95	678
Fungi	Ascomycota	Pezizomycetes	Pezizales	Ascobolaceae	Ascobolus	unidentified	0	0	0	0	0	0	235	0	83
Fungi	Ascomycota	Leotiomycetes	Helotiales	unidentified	unidentified	unidentified	0	0	0	0	0	0	231	0	0
Fungi	Ascomycota	Sordariomycetes	Microascales	Microascaceae	Scedosporium	Scedosporium_prolificans	0	0	0	0	0	0	185	0	0
Fungi	Ascomycota	Eurotiomycetes	Eurotiales	Trichocomaceae	Thermomyces	unidentified	0	0	0	0	0	0	166	0	0
Fungi	Ascomycota	Sordariomycetes	Magnaporthales	Magnaporthaceae	Slopeiomyces	Slopeiomyces_cylindrosporus	0	0	0	0	0	0	166	0	0
Fungi	Ascomycota	Sordariomycetes	Coniochaetales	Coniochaetaceae	Coniochaeta	Coniochaeta_fasciculata	0	0	0	0	0	0	162	38	0
Fungi	Rozellomycota	unidentified	unidentified	unidentified	unidentified	unidentified	0	0	0	0	0	0	148	60	0
Fungi	Basidiomycota	Tremellomycetes	Filobasidiales	Piskurozymaceae	Solicoccozyma	Solicoccozyma_terricola	0	0	0	0	0	0	146	40	77
Fungi	Ascomycota	Eurotiomycetes	Eurotiales	Aspergillaceae	Penicillium	Penicillium_atramentosum	0	0	0	0	0	0	121	0	0
Fungi	Ascomycota	Sordariomycetes	Microascales	Halosphaeriaceae	Cirrenalia	Cirrenalia_iberica	0	0	0	0	0	0	112	0	0
Fungi	Ascomycota	Sordariomycetes	Microascales	Halosphaeriaceae	Cirrenalia	Cirrenalia_iberica	0	0	0	0	0	0	111	0	0
Fungi	Ascomycota	Dothideomycetes	Pleosporales	Sporormiaceae	Preussia	unidentified	0	0	0	0	0	0	112	0	0
Fungi	Ascomycota	Sordariomycetes	Microascales	Microascaceae	Parascedosporium		0	0	0	0	0	0	96	50	0
Fungi	Basidiomycota	Agaricomycetes	Agaricales	unidentified	unidentified	unidentified	0	0	0	0	0	0	101	0	0
Fungi	Basidiomycota	Agaricomycetes	Agaricales	Tricholomataceae	unidentified	unidentified	0	0	0	0	0	0	101	0	0
Fungi	unidentified	unidentified	unidentified	unidentified	unidentified	unidentified	0	0	0	0	0	0	84	0	0
Fungi	Ascomycota	Dothideomycetes	unidentified	unidentified	unidentified	unidentified	0	0	0	0	0	0	80	68	77
Fungi	Ascomycota	Dothideomycetes	Pleosporales	Sporormiaceae	Westerdykella	unidentified	0	0	0	0	0	0	82	0	0
Fungi	Ascomycota	Eurotiomycetes	Eurotiales	Aspergillaceae	Penicillium	unidentified	0	0	0	0	0	0	82	0	0
Fungi	Ascomycota	Sordariomycetes	Sordariales	Chaetomiaceae	Chaetomium	unidentified	0	0	0	0	0	0	87	0	0
Fungi	Ascomycota	Sordariomycetes	Microascales	Halosphaeriaceae	unidentified	unidentified	0	0	0	0	0	0	74	0	0
Fungi	Ascomycota	Leotiomycetes	Helotiales	Helotiaceae	Scytalidium	Scytalidium_circinatum	0	0	0	0	0	0	73	0	0
Fungi	Ascomycota	Orbiliomycetes	Orbiliales	Orbiliaceae	Arthrobotrys	Arthrobotrys_dactyloides	0	0	0	0	0	0	60	0	0
Fungi	Monoblepharomycota	Sanchytriomycetes	Sanchytriales	Sanchytriaceae	unidentified	unidentified	0	0	0	0	0	0	67	0	51
Fungi	Ascomycota	Eurotiomycetes	Chaetothyriales	unidentified	unidentified	unidentified	0	0	0	0	0	0	65	0	0
Fungi	Ascomycota	Pezizomycetes	Pezizales	Pyronemataceae	Pseudaleuria	unidentified	0	0	0	0	0	0	62	0	236
Fungi	Basidiomycota	Agaricomycetes	Agaricales	Psathyrellaceae	Coprinopsis	Coprinopsis_narcotica	0	0	0	0	0	0	78	0	0
Fungi	Ascomycota	Sordariomycetes	Sordariales	Chaetomiaceae	Chaetomium	Chaetomium_globosum	0	0	0	0	0	0	66	0	0
Fungi	Ascomycota	Sordariomycetes	Sordariales	Lasiosphaeriaceae	unidentified	unidentified	0	0	0	0	0	0	62	0	53
Fungi	Ascomycota	Sordariomycetes	Hypocreales	Cordycipitaceae	unidentified	unidentified	0	0	0	0	0	0	66	0	0
Fungi	Ascomycota	Sordariomycetes	Sordariales	Chaetomiaceae	Dichotomopilus	Dichotomopilus_subfunicola	0	0	0	0	0	0	60	0	0
Fungi	Mucoromycota	Mucoromycetes	Mucorales	Cunninghamellaceae	Absidia	Absidia_anomala	0	0	0	0	0	0	64	0	0
Fungi	Ascomycota	Orbiliomycetes	Orbiliales	Orbiliaceae	Arthrobotrys	Arthrobotrys_oligospora	0	0	0	0	0	0	67	0	0
Fungi	Basidiomycota	Tremellomycetes	Filobasidiales	Piskurozymaceae	Solicoccozyma	Solicoccozyma_terrea	0	0	0	0	0	0	44	0	0
Fungi	Ascomycota	Sordariomycetes	Branch06	unidentified	unidentified	unidentified	0	0	0	0	0	0	56	0	0
Fungi	Basidiomycota	Agaricomycetes	Cantharellales	Ceratobasidiaceae		unidentified	0	0	0	0	0	0	54	0	0
Fungi	Basidiomycota	Agaricomycetes	Agaricales	Entolomataceae	Claudopus	unidentified	0	0	0	0	0	0	51	0	0
Fungi	Ascomycota	Sordariomycetes	Hypocreales	Hypocreales_fam_Incertae_sedis	Emericellopsis	Emericellopsis_glabra	0	0	0	0	0	0	54	0	0
Fungi	Ascomycota	Sordariomycetes	Hypocreales	Bionectriaceae	Paracylindrocarpon	Paracylindrocarpon_aloicola	0	0	0	0	0	0	55	0	0
Fungi	Ascomycota	Eurotiomycetes	Onygenales	Onygenales_fam_Incertae_sedis	Chrysosporium	Chrysosporium_submersum	0	0	0	0	0	0	52	0	0
Fungi	Ascomycota	Dothideomycetes	Tubeufiales	Tubeufiaceae	Helicomyces	Helicomyces_roseus	0	0	0	0	0	0	39	0	0
Fungi	Ascomycota	Sordariomycetes	Sordariales	Lasiosphaeriaceae	unidentified	unidentified	0	0	0	0	0	0	55	0	0
Fungi	unidentified	unidentified	unidentified	unidentified	unidentified	unidentified	0	0	0	0	0	0	41	0	0
Fungi	Ascomycota	Sordariomycetes	Sordariales	Lasiosphaeriaceae	unidentified	unidentified	0	0	0	0	0	0	42	0	0
Fungi	Ascomycota	Sordariomycetes	Microascales	Microascaceae	unidentified	unidentified	0	0	0	0	0	0	33	0	0
Fungi	Ascomycota	Dothideomycetes	Pleosporales	Corynesporascaceae	Corynespora	Corynespora_cassiicola	0	0	0	0	0	0	45	0	43
Fungi	Ascomycota	Sordariomycetes	Sordariales	Chaetomiaceae	Botryotrichum	Botryotrichum_atrogriseum	0	0	0	0	0	0	38	0	54
Fungi	Ascomycota	Pezizomycetes	Pezizales	Pyronemataceae	Scutellinia	Scutellinia_vitreola	0	0	0	0	0	0	43	133	0
Fungi	Ascomycota	Eurotiomycetes	Chaetothyriales	unidentified	unidentified	unidentified	0	0	0	0	0	0	45	0	0
Fungi	Ascomycota	Pezizomycetes	Pezizales	Ascobolaceae	Ascobolus	unidentified	0	0	0	0	0	0	42	0	0
Fungi	Basidiomycota	Agaricomycetes	Agaricales	Inocybaceae	Inocybe	Inocybe_curvipes	0	0	0	0	0	0	0	3446	0
Fungi	Ascomycota	Dothideomycetes	Pleosporales	Sporormiaceae	Preussia	unidentified	0	0	0	0	0	0	0	609	0
Fungi	Ascomycota	Leotiomycetes	Helotiales	Helotiaceae	Tetracladium	Tetracladium_apiense	0	0	0	0	0	0	0	295	62
Fungi	Ascomycota	Leotiomycetes	Helotiales	Helotiales_fam_Incertae_sedis	Cadophora	Cadophora_orchidicola	0	0	0	0	0	0	0	210	0
Fungi	Ascomycota	Dothideomycetes	Pleosporales	unidentified	unidentified	unidentified	0	0	0	0	0	0	0	132	0
Fungi	Ascomycota	Sordariomycetes	Microascales	Microascaceae	Petriella	Petriella_musispora	0	0	0	0	0	0	0	145	0
Fungi	Ascomycota	Dothideomycetes	Pleosporales	unidentified	unidentified	unidentified	0	0	0	0	0	0	0	140	0
Fungi	Basidiomycota	Agaricomycetes	Agaricales	Bolbitiaceae	Conocybe	Conocybe_apala	0	0	0	0	0	0	0	124	0
Fungi	Ascomycota	Sordariomycetes	Sordariales	Chaetomiaceae	Chaetomium	unidentified	0	0	0	0	0	0	0	131	0
Fungi	Mortierellomycota	Mortierellomycetes	Mortierellales	Mortierellaceae	Mortierella	unidentified	0	0	0	0	0	0	0	129	0
Fungi	Basidiomycota	Agaricomycetes	Cantharellales	Ceratobasidiaceae	unidentified	unidentified	0	0	0	0	0	0	0	111	0
Fungi	Basidiomycota	Agaricomycetes	Agaricales	Bolbitiaceae	Conocybe	Conocybe_apala	0	0	0	0	0	0	0	101	0
Fungi	Ascomycota	Dothideomycetes	Pleosporales	unidentified	unidentified	unidentified	0	0	0	0	0	0	0	91	0
Fungi	Ascomycota	Sordariomycetes	Hypocreales	Nectriaceae	Fusarium	Fusarium_polyphialidicum	0	0	0	0	0	0	0	78	0
Fungi	Mortierellomycota	Mortierellomycetes	Mortierellales	Mortierellaceae	Mortierella	unidentified	0	0	0	0	0	0	0	67	0
Fungi	Ascomycota	Leotiomycetes	Helotiales	unidentified	unidentified	unidentified	0	0	0	0	0	0	0	78	0
Fungi	Ascomycota	Dothideomycetes	Pleosporales	Phaeosphaeriaceae	Paraphoma	unidentified	0	0	0	0	0	0	0	76	0
Fungi	Ascomycota	Sordariomycetes	Hypocreales	Nectriaceae	Mariannaea	Mariannaea_superimposita	0	0	0	0	0	0	0	68	0
Fungi	Ascomycota	Pezizomycetes	Pezizales	Pyronemataceae	Scutellinia	Scutellinia_vitreola	0	0	0	0	0	0	0	61	0
Fungi	Basidiomycota	Agaricomycetes	Polyporales	Fomitopsidaceae	Fomitopsis	Fomitopsis_pinicola	0	0	0	0	0	0	0	75	0
Fungi	Ascomycota	Sordariomycetes	Glomerellales	Plectosphaerellaceae	Gibellulopsis	Gibellulopsis_chrysanthemi	0	0	0	0	0	0	0	74	65
Fungi	Mortierellomycota	Mortierellomycetes	Mortierellales	Mortierellaceae	Mortierella	Mortierella_exigua	0	0	0	0	0	0	0	74	0
Fungi	Ascomycota	Eurotiomycetes	Chaetothyriales	unidentified	unidentified	unidentified	0	0	0	0	0	0	0	50	0
Fungi	Ascomycota	unidentified	unidentified	unidentified	unidentified	unidentified	0	0	0	0	0	0	0	56	0
Fungi	Ascomycota	Sordariomycetes	Hypocreales	Bionectriaceae	Clonostachys	unidentified	0	0	0	0	0	0	0	58	67
Fungi	unidentified	unidentified	unidentified	unidentified	unidentified	unidentified	0	0	0	0	0	0	0	50	0
Fungi	Mortierellomycota	Mortierellomycetes	Mortierellales	Mortierellaceae	Mortierella	Mortierella_reticulata	0	0	0	0	0	0	0	47	0
Fungi	Ascomycota	Dothideomycetes	Pleosporales	unidentified	unidentified	unidentified	0	0	0	0	0	0	0	58	0
Fungi	Ascomycota	Sordariomycetes	Sordariales	Chaetomiaceae	Zopfiella	Zopfiella_tardifaciens	0	0	0	0	0	0	0	57	0
Fungi	Mortierellomycota	Mortierellomycetes	Mortierellales	Mortierellaceae	Mortierella	Mortierella_alpina	0	0	0	0	0	0	0	57	0
Fungi	Ascomycota	Eurotiomycetes	Eurotiales	Aspergillaceae	Aspergillus	Aspergillus_chlamydosporus	0	0	0	0	0	0	0	40	0
Fungi	Ascomycota	Sordariomycetes	unidentified	unidentified	unidentified	unidentified	0	0	0	0	0	0	0	53	195
Fungi	Ascomycota	Dothideomycetes	Pleosporales	Didymosphaeriaceae	Kalmusia	unidentified	0	0	0	0	0	0	0	42	0
Fungi	Ascomycota	Sordariomycetes	Sordariales	Lasiosphaeriaceae	Cercophora	Cercophora_mirabilis	0	0	0	0	0	0	0	44	0
Fungi	Ascomycota	Eurotiomycetes	Eurotiales	Trichocomaceae	Sagenomella	Sagenomella_striatispora	0	0	0	0	0	0	0	42	0
Fungi	Ascomycota	Sordariomycetes	Hypocreales	Nectriaceae	Volutella	unidentified	0	0	0	0	0	0	0	48	0
Fungi	Ascomycota	Eurotiomycetes	Eurotiales	Aspergillaceae	Penicillium	unidentified	0	0	0	0	0	0	0	39	0
Fungi	unidentified	unidentified	unidentified	unidentified	unidentified	unidentified	0	0	0	0	0	0	0	0	364
Fungi	Ascomycota	Eurotiomycetes	Chaetothyriales	Herpotrichiellaceae	Rhinocladiella	unidentified	0	0	0	0	0	0	0	0	75
Fungi	Ascomycota	Sordariomycetes	Diaporthales	Diaporthaceae	Diaporthe	Diaporthe_columnaris	0	0	0	0	0	0	0	0	70
Fungi	Ascomycota	Pezizomycetes	Pezizales	Ascodesmidaceae	Cephaliophora	unidentified	0	0	0	0	0	0	0	0	61
Fungi	Ascomycota	Eurotiomycetes	Onygenales	Onygenaceae	Aphanoascus	Aphanoascus_keratinophilus	0	0	0	0	0	0	0	0	53
Fungi	Ascomycota	Sordariomycetes	Sordariales	Chaetomiaceae	Zopfiella	Zopfiella_tardifaciens	0	0	0	0	0	0	0	0	48
Fungi	Ascomycota	Sordariomycetes	Sordariales	unidentified	unidentified	unidentified	0	0	0	0	0	0	0	0	52
Fungi	Basidiomycota	Agaricomycetes	Agaricales	Tricholomataceae	Calyptella	Calyptella_capula	0	0	0	0	0	0	0	0	48
Fungi	Ascomycota	Eurotiomycetes	Eurotiales	Aspergillaceae	Penicillium	Penicillium_osmophilum	0	0	0	0	0	0	0	0	51
Fungi	Ascomycota	Pezizomycetes	Pezizales	Pyronemataceae	Pseudaleuria	unidentified	0	0	0	0	0	0	0	0	46
Fungi	Basidiomycota	Agaricomycetes	Agaricales	Strophariaceae	Pholiota	Pholiota_pusilla	0	0	0	0	0	0	0	0	44
Fungi	Ascomycota	Eurotiomycetes	Eurotiales	Aspergillaceae	Penicillium	unidentified	0	0	0	0	0	0	0	0	49
Fungi	Ascomycota	Dothideomycetes	Pleosporales	Cucurbitariaceae	Pyrenochaeta	unidentified	0	0	0	0	0	0	0	0	30
Fungi	Ascomycota	Sordariomycetes	Hypocreales	Hypocreales_fam_Incertae_sedis	Sarocladium	Sarocladium_bactrocephalum	0	0	0	0	0	0	0	0	49
Fungi	Ascomycota	Eurotiomycetes	Eurotiales	Trichocomaceae	Talaromyces	Talaromyces_columbiensis	0	0	0	0	0	0	0	0	38
