# Supplementary material for: The Mycobiota of High Altitude Pear Orchards Soil in Colombia
Source: Biology (Basel). 2021 Oct 5;10(10):1002. doi: 10.3390/biology10101002 (PMC8533231; doi:10.3390/biology10101002)
Supplement: Supplementary file 1 [file biology-10-01002-s001.zip › Supplementary Materials S2.xlsx]

## Sheet: Foglio1
Species	Relative abundance SR			Species	Relative abundance NC-A			Species	Relative abundance NC-B
Chaetomium homopilatum	0.0320092			Cephalotrichum asperulum	0.00446358			Inocybe curvipes	0.0177967
Leohumicola levissima	0.0244403			Plenodomus biglobosus	0.00357426			Tetracladium apiense	0.00184371
Paraconiothyrium cyclothyrioides	0.00898522			Sphaeropsis citrigena	0.00315509			Solicoccozyma terricola	0.00135825
Fusarium nisikadoi	0.00675308			Dothidea eucalypti	0.00268494			Cadophora orchidicola	0.00108454
Metarhizium carneum	0.00382977			Fusarium solani	0.00257732			Coniochaeta fasciculata	0.00103289
Paraphaeosphaeria neglecta	0.00377878			Pararoussoella rosarum	0.00152373			Scedosporium prolificans	0.000955426
Mortierella amoeboidea	0.00364281			Myxocephala albida	0.00143877			Scutellinia vitreola	0.000908945
Mortierella humilis	0.00311594			Neosetophoma rosarum	0.00141611			Slopeiomyces cylindrosporus	0.000857301
Chaetomium homopilatum	0.00308761			Botryosphaeria stevensii	0.00137646			Petriella musispora	0.000748847
Chaetomium homopilatum	0.00262305			Mucor circinelloides	0.00133114			Gibellulopsis chrysanthemi	0.00071786
Thanatephorus cucumeris	0.00233978			Humicola olivacea	0.00114988			Conocybe apala	0.000640393
Periconia macrospinosa	0.00208484			Cirrenalia iberica	0.00102526			Penicillium atramentosum	0.0006249
Cladophialophora chaetospira	0.00200553			Bolbitius reticulatus	0.000974283			Cirrenalia iberica	0.00057842
Mortierella fimbricystis	0.0015523			Crocicreas furvum	0.000951626			Cirrenalia iberica	0.000573255
Mortierella gamsii	0.00149565			Atractiella solani	0.000934632			Conocybe apala	0.000521611
Paraconiothyrium cyclothyrioides	0.00146732			Mortierella gamsii	0.000849666			Botryotrichum atrogriseum	0.000475131
Thanatephorus cucumeris	0.00134835			Chrysosporium merdarium	0.000827008			Corynespora cassiicola	0.000454473
Nigrospora oryzae	0.00132569			Mucor hiemalis	0.000827008			Coprinopsis narcotica	0.000402828
Cirrenalia iberica	0.00121805			Knufia tsunedae	0.000821344			Fusarium polyphialidicum	0.000402828
Thelonectria acrotyla	0.00115573			Pseudocosmospora rogersonii	0.00075337			Fomitopsis pinicola	0.000387335
Clavaria falcata	0.0011274			Humicola olivacea	0.000708055			Mortierella exigua	0.00038217
Leohumicola levissima	0.00108208			Staphylotrichum boninense	0.000685397			Scytalidium circinatum	0.000377006
Actinomucor elegans	0.000889458			Aspergillus inflatus	0.000674068			Diaporthe columnaris	0.000361512
Cadophora orchidicola	0.000878127			Gliomastix tumulicola	0.000634417			Mariannaea superimposita	0.000351183
Cadophora orchidicola	0.000878127			Cyphellophora laciniata	0.000617424			Arthrobotrys oligospora	0.000346019
Umbelopsis angularis	0.000827139			Microdochium novae-zelandiae	0.000606095			Chaetomium globosum	0.000340855
Roussoella mexicana	0.000827139			Periconia byssoides	0.000583437			Absidia anomala	0.000330526
Striaticonidium cinctum	0.000776151			Periconia pseudobyssoides	0.000572108			Scutellinia vitreola	0.000315032
Beauveria caledonica	0.000736494			Brunneofusispora sinensis	0.000509799			Arthrobotrys dactyloides	0.000309868
Clonostachys candelabrum	0.000702502			Diaporthe columnaris	0.000492806			Dichotomopilus subfunicola	0.000309868
Cadophora orchidicola	0.00067984			Neosetophoma rosarum	0.000487142			Zopfiella tardifaciens	0.000294374
Leohumicola levissima	0.000657179			Hymenula cerealis	0.000464484			Mortierella alpina	0.000294374
Fusicolla aquaeductuum	0.000657179			Mucor minutus	0.000464484			Paracylindrocarpon aloicola	0.000284045
Ceratocystis euricoi	0.000645848			Cladosporium delicatulum	0.000447491			Emericellopsis glabra	0.000278881
Leucoagaricus leucothites	0.000623187			Exophiala pisciphila	0.000419168			Aphanoascus keratinophilus	0.000273717
Striaticonidium cinctum	0.000606191			Botryotrichum atrogriseum	0.000413504			Chrysosporium submersum	0.000268552
Absidia anomala	0.000589195			Setophoma terrestris	0.00040784			Penicillium osmophilum	0.000263388
Absidia anomala	0.000589195			Fusarium solani	0.000396511			Sarocladium bactrocephalum	0.000253059
Actinomucor elegans	0.000589195			Arthrobotrys oligospora	0.000379517			Zopfiella tardifaciens	0.000247894
Dichotomopilus indicus	0.000543872			Coniothyrium palmicola	0.000368189			Calyptella capula	0.000247894
Ilyonectria lusitanica	0.000532542			Monocillium indicum	0.000351195			Mortierella reticulata	0.00024273
Myriodontium keratinophilum	0.000487219			Serendipita sp	0.000328537			Solicoccozyma terrea	0.000227236
Pseudeurotium ovale	0.000430566			Tetracladium apiense	0.000317209			Cercophora mirabilis	0.000227236
Pseudogymnoascus destructans	0.0004249			Coprinellus verrucispermus	0.000311544			Pholiota pusilla	0.000227236
Absidia cylindrospora	0.00041357			Schizothecium formosanum	0.00030588			Sagenomella striatispora	0.000216907
Clonostachys divergens	0.000385243			Metarhizium anisopliae	0.00030588			Aspergillus chlamydosporus	0.000206578
Clavaria californica	0.000385243			Phialophora livistonae	0.000300215			Helicomyces roseus	0.000201414
Mucor abundans	0.000373912			Acremonium furcatum	0.000294551			Talaromyces columbiensis	0.00019625
Cadophora luteo-olivacea	0.000362582			Talaromyces juglandicola	0.000288886
Exophiala bonariae	0.000356916			Exophiala salmonis	0.000283222
Pseudeurotium bakeri	0.00033992			Coleophoma paracylindrospora	0.000260564
Talaromyces acaricola	0.000322924			Aspergillus janus	0.000260564
Umbelopsis vinacea	0.000322924			Cadophora orchidicola	0.000260564
Roussoella mexicana	0.000317259			Lophiotrema rubi	0.0002549
Cadophora orchidicola	0.000311594			Hymenoscyphus menthae	0.0002549
Schizothecium curvuloides	0.000305928			Chrysosporium pseudomerdarium	0.0002549
Penicillium catenatum	0.000300263			Penicillium onobense	0.0002549
Cyphellophora fusarioides	0.000294598			Knufia tsunedae	0.000249235
Mucor abundans	0.000277602			Penicillium nodositatum	0.000249235
Nigrospora oryzae	0.000277602			Pyrenophora lolii	0.000243571
Cadophora orchidicola	0.000271936			Paraphoma rhaphiolepidis	0.000237906
Scytalidium lignicola	0.000249275			Entoloma llimonae	0.000232242
Pseudeurotium bakeri	0.000249275			Sakaguchia lamellibrachiae	0.000232242
Athelopsis lembospora	0.000249275			Entoloma cremeoalbum	0.000232242
Penicillium bilaiae	0.000249275			Gaeumannomyces hyphopodioides	0.000226578
Mortierella capitata	0.000226613			Neosetophoma rosarum	0.000226578
Clonostachys rosea	0.000220948			Malassezia restricta	0.000226578
Dactylella tenuis	0.000220948			Preussia flanaganii	0.000220913
Umbelopsis angularis	0.000209617			Sakaguchia lamellibrachiae	0.00020392
				Coniothyrium palmicola	0.00020392
				Torula acaciae	0.000192591
